# Supplementary material for: Student perception of group dynamics predicts individual performance: Comfort and equity matter
Source: PLoS One. 2017 Jul 20;12(7):e0181336. doi: 10.1371/journal.pone.0181336 (PMC5519092; doi:10.1371/journal.pone.0181336)
Supplement: S1 File — (CSV) [file pone.0181336.s001.csv]

StudentID	Section	Gender	Ethnicity	FirstGeneration	Bi200Grade	Trt	Topic	PreScore	PostScore	NumInGrp	Friend	Comfort	Dominator
1	BIOL 200 BB	M	URM	0	2.1	INTER	PCR	3	2	3	No	5	2
10	BIOL 200 BI	F	White	1	1.9	INTER	PCR	2	4	3	No	5	2
100	BIOL 200 AF	F	White	1	1.7	CONST	PCR	2	1	3	No	4	4
100	BIOL 200 AF	F	White	1	1.7	INTER	CellCycle	1	5	3	No	3	1
101	BIOL 200 BH	F	URM	1	3.3	CONST	CellCycle	6	7	2	Yes	5	2
101	BIOL 200 BH	F	URM	1	3.3	INTER	EukGenReg	5	6	2	Yes	5	2
102	BIOL 200 BR	M	White	0	1.9	INTER	EukGenReg	4	6	4	Yes	6	2
102	BIOL 200 BR	M	White	0	1.9	CONST	CellCycle	6	6	3	Yes	6	2
103	BIOL 200 AI	F	White	1	3.3	CONST	EukGenReg	2	8	3	Yes	5	2
103	BIOL 200 AI	F	White	1	3.3	CONST	PCR	2	8	3	Yes	5	2
104	BIOL 200 AG	M	White	1	3.7	INTER	CellCycle	1	5	3	Yes	6	2
105	BIOL 200 AB	M	Asian	1	2	CONST	PCR	0	2	3	No	4	4
105	BIOL 200 AB	M	Asian	1	2	CONST	EukGenReg	3	4	3	No	6	4
106	BIOL 200 AE	F	White	0	3.2	CONST	PCR	4	7	2	No	5	3
106	BIOL 200 AE	F	White	0	3.2	CONST	EukGenReg	2	5	2	No	4	2
107	BIOL 200 AA	F	White	1	3.8	CONST	EukGenReg	7	7	2	No	5	2
107	BIOL 200 AA	F	White	1	3.8	CONST	PCR	6	7	3	No	6	4
108	BIOL 200 BL	F	White	0	3.8	INTER	EukGenReg	6	8	4	Yes	5	5
109	BIOL 200 BJ	M	White	0	3.7	INTER	EukGenReg	3	4	3	Yes	3	3
109	BIOL 200 BJ	M	White	0	3.7	CONST	CellCycle	6	7	3	Yes	6	5
11	BIOL 200 BI	M	Asian	0	3.3	INTER	PCR	6	6	3	Yes	5	5
11	BIOL 200 BI	M	Asian	0	3.3	INTER	EukGenReg	5	6	3	Yes	6	6
110	BIOL 200 BD	M	White	1	3.8	INTER	EukGenReg	5	7	3	Yes	6	5
110	BIOL 200 BD	M	White	1	3.8	INTER	PCR	8	8	3	Yes	5	2
111	BIOL 200 AC	M	Asian	1	3.2	CONST	PCR	6	7	3	Yes	5	5
112	BIOL 200 AD	M	Asian	0	3.7	INTER	CellCycle	5	7	2	Yes	5	2
112	BIOL 200 AD	M	Asian	0	3.7	CONST	PCR	5	5	2	Yes	5	2
113	BIOL 200 AC	M	Asian	1	2.6	INTER	CellCycle	3	1	2	No	4	3
114	BIOL 200 BF	F	Asian	0	3.3	INTER	PCR	4	5	2	Yes	6	2
114	BIOL 200 BF	F	Asian	0	3.3	INTER	EukGenReg	6	6	3	No	6	2
114	BIOL 200 BF	F	Asian	0	3.3	CONST	CellCycle	6	5	3	Yes	6	2
115	BIOL 200 AK	F	White	0	3.4	INTER	CellCycle	4	8	3	Yes	5	2
116	BIOL 200 AG	F	Asian	0	3.1	INTER	CellCycle	4	4	3	No	5	3
116	BIOL 200 AG	F	Asian	0	3.1	CONST	PCR	5	5	2	Yes	5	3
116	BIOL 200 AG	F	Asian	0	3.1	CONST	EukGenReg	8	8	2	No	5	3
117	BIOL 200 AC	M	White	0	3.1	CONST	EukGenReg	6	6	3	Yes	3	3
118	BIOL 200 AN	F	White	1	3.6	CONST	EukGenReg	6	8	3	Yes	6	3
118	BIOL 200 AN	F	White	1	3.6	CONST	PCR	5	7	3	Yes	5	4
118	BIOL 200 AN	F	White	1	3.6	INTER	CellCycle	6	8	3	Yes	6	4
119	BIOL 200 AL	M	White	0	4	CONST	PCR	3	7	3	Yes	5	3
119	BIOL 200 AL	M	White	0	4	CONST	EukGenReg	1	6	2	Yes	6	3
12	BIOL 200 AK	M	White	1	2.1	INTER	CellCycle	1	3	2	Yes	6	2
120	BIOL 200 BR	F	Asian	1	2.3	INTER	EukGenReg	1	7	3	Yes	5	6
120	BIOL 200 BR	F	Asian	1	2.3	CONST	CellCycle	4	1	4	Yes	5	4
121	BIOL 200 BF	F	White	1	3.6	INTER	EukGenReg	7	7	3	Yes	6	1
122	BIOL 200 AD	F	URM	1	3.7	CONST	EukGenReg	4	5	3	Yes	5	2
122	BIOL 200 AD	F	URM	1	3.7	INTER	CellCycle	6	4	2	Yes	6	2
123	BIOL 200 AM	F	White	1	2.5	INTER	CellCycle	3	4	3	Yes	5	2
123	BIOL 200 AM	F	White	1	2.5	CONST	EukGenReg	5	5	3	Yes	5	3
123	BIOL 200 AM	F	White	1	2.5	CONST	PCR	3	3	2	Yes	6	2
126	BIOL 200 AO	F	White	1	3	CONST	PCR	6	8	2	Yes	5	3
126	BIOL 200 AO	F	White	1	3	CONST	EukGenReg	7	8	2	Yes	5	3
127	BIOL 200 BL	F	White	0	2.1	CONST	CellCycle	5	5	2	Yes	4	6
127	BIOL 200 BL	F	White	0	2.1	INTER	EukGenReg	2	5	3	Yes	4	2
128	BIOL 200 AB	M	White	0	3.6	CONST	PCR	5	7	3	Yes	6	2
129	BIOL 200 AK	M	White	0	2.3	CONST	PCR	1	5	3	Yes	6	5
129	BIOL 200 AK	M	White	0	2.3	INTER	CellCycle	4	3	More than 4	Yes	6	3
13	BIOL 200 AQ	M	Asian	1	1.1	CONST	PCR	3	4	4	Yes	4	4
130	BIOL 200 BE	M	Asian	0	2.7	INTER	PCR	2	5	3	Yes	6	2
130	BIOL 200 BE	M	Asian	0	2.7	INTER	EukGenReg	5	6	3	Yes	6	3
132	BIOL 200 AE	M	URM	1	2.7	CONST	PCR	2	6	3	No	5	4
133	BIOL 200 BR	M	White	0	2.7	CONST	CellCycle	3	1	2	Yes	5	5
133	BIOL 200 BR	M	White	0	2.7	INTER	EukGenReg	1	4	3	Yes	5	3
134	BIOL 200 BE	M	Asian	1	3.7	INTER	PCR	5	5	3	Yes	5	5
134	BIOL 200 BE	M	Asian	1	3.7	CONST	CellCycle	1	6	3	Yes	6	6
136	BIOL 200 BJ	M	White	0	4	INTER	EukGenReg	5	6	4	Yes	4	4
136	BIOL 200 BJ	M	White	0	4	INTER	PCR	8	8	3	Yes	4	4
137	BIOL 200 BD	F	White	1	3.9	CONST	CellCycle	6	5	2	Yes	4	4
137	BIOL 200 BD	F	White	1	3.9	INTER	PCR	3	5	3	No	4	2
137	BIOL 200 BD	F	White	1	3.9	INTER	EukGenReg	4	6	2	Yes	5	3
138	BIOL 200 AM	M	Asian	1	1.8	INTER	CellCycle	2	5	3	Yes	5	5
139	BIOL 200 AH	F	White	0	3.1	CONST	EukGenReg	1	1	3	Yes	6	2
139	BIOL 200 AH	F	White	0	3.1	CONST	PCR	4	5	2	Yes	5	2
139	BIOL 200 AH	F	White	0	3.1	INTER	CellCycle	1	1	3	Yes	6	2
140	BIOL 200 AA	M	Asian	0	1.8	CONST	PCR	4	1	4	Yes	6	6
141	BIOL 200 AM	M	White	0	3.3	CONST	PCR	4	6	2	Yes	6	5
141	BIOL 200 AM	M	White	0	3.3	INTER	CellCycle	4	5	3	Yes	5	2
141	BIOL 200 AM	M	White	0	3.3	CONST	EukGenReg	5	8	3	No	5	2
143	BIOL 200 AG	F	Asian	1	2.9	CONST	EukGenReg	1	3	3	No	4	4
143	BIOL 200 AG	F	Asian	1	2.9	CONST	PCR	2	0	2	Yes	5	3
144	BIOL 200 AO	M	White	0	3.5	CONST	PCR	6	7	3	Yes	5	3
144	BIOL 200 AO	M	White	0	3.5	INTER	CellCycle	7	7	4	No	4	2
144	BIOL 200 AO	M	White	0	3.5	CONST	EukGenReg	7	7	2	Yes	5	2
145	BIOL 200 BC	M	White	1	2.4	INTER	PCR	6	6	3	Yes	6	1
146	BIOL 200 BH	M	White	0	4	CONST	CellCycle	3	4	2	Yes	5	2
146	BIOL 200 BH	M	White	0	4	INTER	PCR	2	8	3	Yes	6	2
147	BIOL 200 BJ	F	White	1	3.3	CONST	CellCycle	6	7	2	No	6	2
147	BIOL 200 BJ	F	White	1	3.3	INTER	PCR	4	7	3	Yes	6	4
148	BIOL 200 BB	F	White	0	3.4	CONST	CellCycle	4	6	2	Yes	6	1
149	BIOL 200 AN	F	White	1	2.6	CONST	EukGenReg	3	5	2	Yes	6	2
149	BIOL 200 AN	F	White	1	2.6	CONST	PCR	2	5	3	Yes	6	3
15	BIOL 200 BQ	F	White	1	2.9	INTER	EukGenReg	3	4	3	Yes	4	2
15	BIOL 200 BQ	F	White	1	2.9	INTER	PCR	8	6	3	Yes	4	4
150	BIOL 200 BM	F	White	0	3.5	INTER	EukGenReg	7	7	3	Yes	5	2
150	BIOL 200 BM	F	White	0	3.5	CONST	CellCycle	2	4	3	Yes	4	4
151	BIOL 200 BA	F	URM	0	3.6	INTER	EukGenReg	6	8	3	Yes	6	3
151	BIOL 200 BA	F	URM	0	3.6	INTER	PCR	1	6	3	Yes	6	3
152	BIOL 200 AO	M	White	0	3.1	CONST	EukGenReg	2	5	2	Yes	6	1
152	BIOL 200 AO	M	White	0	3.1	CONST	PCR	5	6	2	Yes	6	6
153	BIOL 200 AL	M	Asian	1	2.1	INTER	CellCycle	2	1	3	Yes	5	4
153	BIOL 200 AL	M	Asian	1	2.1	CONST	EukGenReg	2	4	3	No	5	5
154	BIOL 200 AB	F	Asian	0	2.9	CONST	PCR	0	5	2	No	5	5
154	BIOL 200 AB	F	Asian	0	2.9	INTER	CellCycle	4	6	3	No	5	5
156	BIOL 200 BQ	F	Asian	1	3.6	INTER	EukGenReg	7	8	2	Yes	6	1
156	BIOL 200 BQ	F	Asian	1	3.6	CONST	CellCycle	5	6	3	Yes	5	2
157	BIOL 200 AG	F	Asian	0	3	INTER	CellCycle	1	6	3	Yes	5	4
158	BIOL 200 BD	M	White	0	3.8	INTER	PCR	0	2	3	No	6	6
158	BIOL 200 BD	M	White	0	3.8	CONST	CellCycle	1	0	2	Yes	5	5
159	BIOL 200 BB	F	Asian	1	2.9	CONST	CellCycle	4	6	2	Yes	6	2
159	BIOL 200 BB	F	Asian	1	2.9	INTER	EukGenReg	2	2	3	Yes	6	1
160	BIOL 200 AB	F	White	0	3.8	CONST	EukGenReg	6	3	3	No	5	5
160	BIOL 200 AB	F	White	0	3.8	INTER	CellCycle	5	5	2	Yes	6	2
162	BIOL 200 BJ	F	White	0	3.6	INTER	EukGenReg	5	5	3	Yes	5	4
162	BIOL 200 BJ	F	White	0	3.6	INTER	PCR	6	8	3	Yes	4	3
163	BIOL 200 BP	F	White	1	3	INTER	PCR	0	4	3	No	5	2
163	BIOL 200 BP	F	White	1	3	INTER	EukGenReg	3	5	2	No	5	3
164	BIOL 200 AN	F	White	1	3.4	CONST	PCR	5	8	3	Yes	6	3
164	BIOL 200 AN	F	White	1	3.4	CONST	EukGenReg	4	6	3	Yes	6	2
165	BIOL 200 BK	M	White	1	3	INTER	EukGenReg	3	6	3	Yes	5	4
166	BIOL 200 AM	M	White	0	3.5	CONST	EukGenReg	1	2	4	Yes	5	5
166	BIOL 200 AM	M	White	0	3.5	INTER	CellCycle	2	3	3	Yes	4	4
167	BIOL 200 AD	F	White	0	3.2	CONST	PCR	3	1	2	No	4	3
168	BIOL 200 AJ	M	White	0	3.2	INTER	CellCycle	4	4	3	Yes	5	1
169	BIOL 200 BD	F	Asian	1	4	INTER	PCR	2	5	3	Yes	4	3
169	BIOL 200 BD	F	Asian	1	4	CONST	CellCycle	3	5	2	Yes	5	3
17	BIOL 200 AG	M	URM	0	3.5	INTER	CellCycle	2	5	More than 4	Yes	5	5
17	BIOL 200 AG	M	URM	0	3.5	CONST	EukGenReg	3	7	3	Yes	6	2
170	BIOL 200 BP	F	Asian	0	1.3	INTER	EukGenReg	4	5	3	Yes	5	2
170	BIOL 200 BP	F	Asian	0	1.3	INTER	PCR	3	3	More than 4	No	3	5
171	BIOL 200 AA	F	White	1	2.7	INTER	CellCycle	2	4	2	Yes	5	3
171	BIOL 200 AA	F	White	1	2.7	CONST	PCR	4	5	3	Yes	5	3
171	BIOL 200 AA	F	White	1	2.7	CONST	EukGenReg	4	3	3	Yes	6	4
172	BIOL 200 BD	F	Asian	1	2.8	CONST	CellCycle	1	4	3	Yes	5	4
172	BIOL 200 BD	F	Asian	1	2.8	INTER	PCR	1	2	2	Yes	5	5
173	BIOL 200 AQ	M	Asian	1	1.4	CONST	EukGenReg	3	4	2	Yes	1	1
173	BIOL 200 AQ	M	Asian	1	1.4	INTER	CellCycle	3	7	2	Yes	4	4
174	BIOL 200 AJ	F	White	0	2.9	CONST	PCR	5	8	3	Yes	6	4
175	BIOL 200 AN	F	Asian	0	3.6	INTER	CellCycle	5	6	3	Yes	5	5
175	BIOL 200 AN	F	Asian	0	3.6	CONST	PCR	4	6	4	Yes	5	5
175	BIOL 200 AN	F	Asian	0	3.6	CONST	EukGenReg	6	8	2	Yes	4	4
176	BIOL 200 AD	F	White	0	1.9	CONST	EukGenReg	4	4	2	Yes	6	2
177	BIOL 200 BL	M	Asian	0	2.6	CONST	CellCycle	4	6	2	Yes	6	2
177	BIOL 200 BL	M	Asian	0	2.6	INTER	PCR	6	8	3	Yes	6	3
178	BIOL 200 AO	M	White	0	3.1	CONST	PCR	4	5	4	Yes	5	4
178	BIOL 200 AO	M	White	0	3.1	CONST	EukGenReg	3	7	2	Yes	6	3
178	BIOL 200 AO	M	White	0	3.1	INTER	CellCycle	1	6	3	Yes	5	2
179	BIOL 200 AO	F	White	0	3	CONST	PCR	6	7	3	Yes	4	5
179	BIOL 200 AO	F	White	0	3	INTER	CellCycle	3	6	2	Yes	6	6
179	BIOL 200 AO	F	White	0	3	CONST	EukGenReg	6	6	2	Yes	6	5
180	BIOL 200 BA	F	Asian	1	2.5	INTER	EukGenReg	3	3	3	Yes	4	3
180	BIOL 200 BA	F	Asian	1	2.5	INTER	PCR	2	4	3	Yes	2	6
180	BIOL 200 BA	F	Asian	1	2.5	CONST	CellCycle	5	4	2	Yes	4	4
181	BIOL 200 AN	M	White	0	3.1	CONST	EukGenReg	4	7	3	Yes	5	3
181	BIOL 200 AN	M	White	0	3.1	CONST	PCR	4	4	2	Yes	6	4
182	BIOL 200 AN	M	White	1	2.7	INTER	CellCycle	5	5	3	No	5	6
183	BIOL 200 AH	F	Asian	0	2.3	INTER	CellCycle	3	5	2	Yes	6	4
183	BIOL 200 AH	F	Asian	0	2.3	CONST	PCR	6	5	2	Yes	6	4
184	BIOL 200 BP	M	White	0	3.4	INTER	EukGenReg	4	6	3	Yes	6	2
184	BIOL 200 BP	M	White	0	3.4	INTER	PCR	5	5	2	Yes	6	2
185	BIOL 200 BD	F	White	1	2.8	CONST	CellCycle	4	4	2	Yes	6	2
186	BIOL 200 AH	F	White	0	3.4	CONST	EukGenReg	5	8	2	Yes	6	4
186	BIOL 200 AH	F	White	0	3.4	CONST	PCR	6	5	2	Yes	6	3
186	BIOL 200 AH	F	White	0	3.4	INTER	CellCycle	4	7	3	Yes	5	2
187	BIOL 200 BH	F	White	0	3.3	INTER	EukGenReg	6	8	3	Yes	6	3
187	BIOL 200 BH	F	White	0	3.3	CONST	CellCycle	2	1	2	Yes	6	6
188	BIOL 200 BI	F	Asian	0	3	INTER	EukGenReg	5	6	2	Yes	5	2
189	BIOL 200 AP	F	White	1	2.6	CONST	EukGenReg	4	6	3	No	5	3
189	BIOL 200 AP	F	White	1	2.6	INTER	CellCycle	4	7	4	No	3	5
19	BIOL 200 BB	F	White	0	3.2	INTER	PCR	7	8	2	Yes	5	3
19	BIOL 200 BB	F	White	0	3.2	CONST	CellCycle	6	6	2	Yes	5	3
19	BIOL 200 BB	F	White	0	3.2	INTER	EukGenReg	5	8	2	No	5	2
190	BIOL 200 AE	F	White	1	2.2	CONST	EukGenReg	3	1	2	No	5	5
191	BIOL 200 BA	M	White	0	2.8	INTER	EukGenReg	2	1	2	Yes	5	5
191	BIOL 200 BA	M	White	0	2.8	CONST	CellCycle	5	4	3	Yes	5	5
191	BIOL 200 BA	M	White	0	2.8	INTER	PCR	1	0	2	Yes	4	4
192	BIOL 200 AG	F	Asian	0	2.1	CONST	EukGenReg	2	3	2	Yes	5	3
193	BIOL 200 AN	F	White	1	2.8	INTER	CellCycle	3	3	3	Yes	5	1
195	BIOL 200 BE	M	White	0	3.6	INTER	EukGenReg	5	8	3	Yes	5	2
195	BIOL 200 BE	M	White	0	3.6	CONST	CellCycle	6	5	2	Yes	6	2
195	BIOL 200 BE	M	White	0	3.6	INTER	PCR	6	7	3	Yes	5	2
196	BIOL 200 AQ	M	URM	0	2.1	INTER	CellCycle	3	3	3	Yes	6	6
197	BIOL 200 BM	F	INTERNTL	0	3.8	CONST	CellCycle	8	8	3	Yes	5	3
197	BIOL 200 BM	F	INTERNTL	0	3.8	INTER	EukGenReg	6	6	4	Yes	5	3
198	BIOL 200 AQ	M	White	0	1.9	CONST	EukGenReg	6	7	3	No	5	2
200	BIOL 200 AF	M	White	0	2.8	CONST	PCR	5	6	4	Yes	5	5
200	BIOL 200 AF	M	White	0	2.8	INTER	CellCycle	4	5	3	Yes	5	5
201	BIOL 200 AA	F	INTERNTL	0	3.3	INTER	CellCycle	4	6	4	Yes	5	5
201	BIOL 200 AA	F	INTERNTL	0	3.3	CONST	EukGenReg	6	7	3	No	5	5
202	BIOL 200 BK	F	White	0	2.7	INTER	PCR	4	3	3	No	3	4
202	BIOL 200 BK	F	White	0	2.7	INTER	EukGenReg	4	3	3	No	5	2
203	BIOL 200 BA	M	White	1	3.6	INTER	EukGenReg	3	7	3	Yes	6	2
203	BIOL 200 BA	M	White	1	3.6	INTER	PCR	5	0	3	Yes	6	3
203	BIOL 200 BA	M	White	1	3.6	CONST	CellCycle	4	1	2	Yes	6	4
204	BIOL 200 AN	M	White	0	2.2	CONST	EukGenReg	1	1	3	Yes	6	3
205	BIOL 200 AK	F	White	1	2.9	CONST	PCR	3	7	3	Yes	4	3
205	BIOL 200 AK	F	White	1	2.9	INTER	CellCycle	4	6	3	Yes	6	5
206	BIOL 200 AO	F	Asian	0	3.8	CONST	EukGenReg	7	5	2	Yes	6	1
207	BIOL 200 AP	F	White	1	2.6	INTER	CellCycle	2	4	2	Yes	5	3
207	BIOL 200 AP	F	White	1	2.6	CONST	PCR	1	7	3	Yes	4	5
208	BIOL 200 AJ	F	White	0	2.3	CONST	PCR	3	8	2	Yes	5	2
209	BIOL 200 BR	F	URM	0	1.8	INTER	PCR	0	2	3	Yes	6	3
210	BIOL 200 AM	M	White	0	3.9	CONST	EukGenReg	6	7	3	Yes	5	2
210	BIOL 200 AM	M	White	0	3.9	INTER	CellCycle	6	8	4	Yes	5	2
211	BIOL 200 BO	F	White	0	3.8	INTER	EukGenReg	1	2	3	No	5	3
211	BIOL 200 BO	F	White	0	3.8	CONST	CellCycle	5	5	2	Yes	5	4
212	BIOL 200 BJ	F	White	0	3.2	CONST	CellCycle	4	5	3	Yes	6	3
212	BIOL 200 BJ	F	White	0	3.2	INTER	PCR	7	8	4	Yes	6	4
213	BIOL 200 AD	F	Asian	0	2	CONST	PCR	4	6	3	Yes	6	2
214	BIOL 200 BR	M	Asian	1	2.2	INTER	EukGenReg	2	5	3	Yes	6	4
214	BIOL 200 BR	M	Asian	1	2.2	INTER	PCR	3	3	3	Yes	6	5
215	BIOL 200 AQ	M	Asian	0	1.8	CONST	EukGenReg	3	5	2	Yes	6	1
215	BIOL 200 AQ	M	Asian	0	1.8	CONST	PCR	4	5	3	Yes	5	2
216	BIOL 200 AP	F	Asian	1	2.8	CONST	EukGenReg	4	5	2	Yes	6	2
216	BIOL 200 AP	F	Asian	1	2.8	INTER	CellCycle	5	7	3	Yes	6	2
217	BIOL 200 AJ	F	White	1	4	CONST	EukGenReg	7	8	3	Yes	5	2
218	BIOL 200 BG	F	White	1	3.1	CONST	CellCycle	5	6	3	Yes	6	4
218	BIOL 200 BG	F	White	1	3.1	INTER	EukGenReg	4	5	3	No	6	4
219	BIOL 200 AJ	F	Asian	0	4	CONST	EukGenReg	6	7	2	Yes	6	2
219	BIOL 200 AJ	F	Asian	0	4	INTER	CellCycle	6	5	4	Yes	5	2
219	BIOL 200 AJ	F	Asian	0	4	CONST	PCR	5	8	2	Yes	6	3
220	BIOL 200 AH	F	White	1	3.2	CONST	EukGenReg	6	8	3	Yes	5	5
220	BIOL 200 AH	F	White	1	3.2	CONST	PCR	3	4	2	Yes	6	4
221	BIOL 200 BF	M	White	0	3.2	CONST	CellCycle	5	6	3	Yes	6	2
221	BIOL 200 BF	M	White	0	3.2	INTER	PCR	6	7	3	Yes	6	1
222	BIOL 200 AA	F	White	1	2.9	CONST	EukGenReg	2	5	3	Yes	6	5
222	BIOL 200 AA	F	White	1	2.9	INTER	CellCycle	4	4	2	Yes	4	3
223	BIOL 200 BC	F	White	1	3.2	INTER	EukGenReg	5	3	3	No	4	2
223	BIOL 200 BC	F	White	1	3.2	INTER	PCR	2	4	3	No	4	1
224	BIOL 200 BQ	F	Asian	1	2.9	INTER	EukGenReg	4	7	4	Yes	6	2
224	BIOL 200 BQ	F	Asian	1	2.9	INTER	PCR	7	6	3	Yes	6	1
225	BIOL 200 AK	F	White	0	1.3	INTER	CellCycle	5	3	3	Yes	6	1
226	BIOL 200 AJ	F	Asian	1	2.9	INTER	CellCycle	1	3	3	Yes	4	4
226	BIOL 200 AJ	F	Asian	1	2.9	CONST	EukGenReg	5	6	3	No	5	5
227	BIOL 200 BK	F	URM	0	2.2	CONST	CellCycle	1	4	2	Yes	4	4
228	BIOL 200 BG	M	White	1	2.9	INTER	PCR	4	6	3	Yes	6	1
228	BIOL 200 BG	M	White	1	2.9	CONST	CellCycle	4	5	3	Yes	6	2
229	BIOL 200 BI	M	Asian	0	3.8	CONST	CellCycle	6	5	2	No	4	4
230	BIOL 200 AF	F	White	1	2.6	CONST	PCR	7	8	3	No	6	6
231	BIOL 200 AP	M	Asian	0	3.2	INTER	CellCycle	4	8	3	Yes	6	3
231	BIOL 200 AP	M	Asian	0	3.2	CONST	PCR	6	6	3	Yes	6	2
231	BIOL 200 AP	M	Asian	0	3.2	CONST	EukGenReg	6	7	3	Yes	5	3
232	BIOL 200 AG	M	Asian	0	3.7	CONST	EukGenReg	8	8	2	No	5	2
232	BIOL 200 AG	M	Asian	0	3.7	CONST	PCR	8	8	3	Yes	6	2
233	BIOL 200 BE	F	Asian	0	3.8	INTER	PCR	7	7	3	Yes	6	2
233	BIOL 200 BE	F	Asian	0	3.8	CONST	CellCycle	5	6	3	Yes	5	2
234	BIOL 200 AH	M	White	0	2.6	CONST	EukGenReg	4	7	3	Yes	6	2
234	BIOL 200 AH	M	White	0	2.6	CONST	PCR	6	7	2	Yes	6	1
235	BIOL 200 AN	M	URM	0	3	INTER	CellCycle	2	2	3	Yes	5	5
235	BIOL 200 AN	M	URM	0	3	CONST	EukGenReg	5	7	4	Yes	5	5
235	BIOL 200 AN	M	URM	0	3	CONST	PCR	1	4	4	Yes	5	5
236	BIOL 200 BO	F	URM	0	2.5	INTER	EukGenReg	1	4	3	Yes	5	2
237	BIOL 200 BD	F	White	1	2.3	INTER	PCR	5	7	3	Yes	6	2
237	BIOL 200 BD	F	White	1	2.3	INTER	EukGenReg	2	6	3	Yes	6	3
238	BIOL 200 BF	F	White	1	3.2	INTER	PCR	4	6	4	No	2	4
238	BIOL 200 BF	F	White	1	3.2	INTER	EukGenReg	7	7	4	No	6	2
239	BIOL 200 BO	F	URM	1	2.6	INTER	EukGenReg	6	3	3	Yes	5	5
239	BIOL 200 BO	F	URM	1	2.6	INTER	PCR	1	2	2	Yes	6	5
239	BIOL 200 BO	F	URM	1	2.6	CONST	CellCycle	3	2	3	Yes	6	6
240	BIOL 200 BE	M	White	1	3.1	INTER	PCR	6	5	3	Yes	6	5
240	BIOL 200 BE	M	White	1	3.1	INTER	EukGenReg	4	5	3	Yes	5	3
242	BIOL 200 AL	F	White	0	3.6	CONST	EukGenReg	1	1	2	Yes	5	4
243	BIOL 200 BC	F	Asian	1	3.1	INTER	EukGenReg	5	4	2	Yes	5	4
243	BIOL 200 BC	F	Asian	1	3.1	INTER	PCR	4	7	3	Yes	5	3
244	BIOL 200 BQ	F	White	0	2.6	INTER	PCR	3	5	3	Yes	4	3
244	BIOL 200 BQ	F	White	0	2.6	CONST	CellCycle	2	4	3	Yes	4	4
245	BIOL 200 BA	F	INTERNTL	0	2.5	INTER	EukGenReg	3	6	3	No	5	3
246	BIOL 200 AD	F	White	1	3	INTER	CellCycle	4	1	2	Yes	6	6
246	BIOL 200 AD	F	White	1	3	CONST	PCR	4	3	3	Yes	4	4
247	BIOL 200 AH	F	White	1	2.7	CONST	EukGenReg	3	1	4	Yes	5	3
248	BIOL 200 AQ	M	White	1	2.6	CONST	PCR	7	6	3	No	5	2
249	BIOL 200 BJ	M	White	1	2	CONST	CellCycle	3	3	2	Yes	6	3
249	BIOL 200 BJ	M	White	1	2	INTER	PCR	2	3	3	Yes	6	5
251	BIOL 200 AK	F	Asian	1	3.1	INTER	CellCycle	4	5	4	No	4	4
251	BIOL 200 AK	F	Asian	1	3.1	CONST	EukGenReg	5	6	3	No	5	3
252	BIOL 200 AH	F	Asian	0	2.4	CONST	EukGenReg	5	8	3	Yes	6	3
252	BIOL 200 AH	F	Asian	0	2.4	INTER	CellCycle	4	3	3	Yes	5	2
253	BIOL 200 AA	F	Asian	1	2.6	INTER	CellCycle	3	5	3	No	6	4
253	BIOL 200 AA	F	Asian	1	2.6	CONST	PCR	3	3	3	No	3	2
253	BIOL 200 AA	F	Asian	1	2.6	CONST	EukGenReg	1	3	2	No	6	4
254	BIOL 200 AF	F	URM	1	2.9	CONST	PCR	2	4	3	No	5	5
254	BIOL 200 AF	F	URM	1	2.9	CONST	EukGenReg	5	7	3	Yes	5	4
255	BIOL 200 AK	M	White	0	2.6	CONST	PCR	3	2	3	Yes	6	3
255	BIOL 200 AK	M	White	0	2.6	CONST	EukGenReg	2	1	3	Yes	6	2
255	BIOL 200 AK	M	White	0	2.6	INTER	CellCycle	2	3	3	Yes	6	2
256	BIOL 200 AF	F	White	0	2.9	CONST	EukGenReg	3	7	2	Yes	6	2
256	BIOL 200 AF	F	White	0	2.9	INTER	CellCycle	6	6	3	Yes	4	3
257	BIOL 200 AE	F	Asian	1	2.9	CONST	PCR	3	4	3	Yes	5	3
257	BIOL 200 AE	F	Asian	1	2.9	CONST	EukGenReg	6	8	2	Yes	5	4
258	BIOL 200 AH	M	Asian	0	3.5	CONST	EukGenReg	4	8	3	Yes	6	1
258	BIOL 200 AH	M	Asian	0	3.5	CONST	PCR	4	5	3	Yes	6	6
258	BIOL 200 AH	M	Asian	0	3.5	INTER	CellCycle	2	5	3	Yes	6	5
259	BIOL 200 BL	F	INTERNTL	1	1.2	CONST	CellCycle	3	3	3	No	5	3
26	BIOL 200 BD	F	White	0	4	CONST	CellCycle	7	8	3	No	5	2
26	BIOL 200 BD	F	White	0	4	INTER	PCR	6	7	3	No	4	2
261	BIOL 200 BF	M	White	0	2.5	INTER	EukGenReg	3	2	4	No	3	5
262	BIOL 200 AD	M	White	0	3.2	INTER	CellCycle	4	7	More than 4	Yes	6	4
262	BIOL 200 AD	M	White	0	3.2	CONST	EukGenReg	3	5	2	Yes	6	5
263	BIOL 200 AD	F	White	0	2.4	CONST	EukGenReg	3	5	2	Yes	6	6
264	BIOL 200 AL	M	White	1	3.2	INTER	CellCycle	2	4	4	Yes	6	2
264	BIOL 200 AL	M	White	1	3.2	CONST	PCR	7	8	4	Yes	6	2
265	BIOL 200 AI	F	White	0	2.8	CONST	PCR	3	3	2	No	3	3
265	BIOL 200 AI	F	White	0	2.8	INTER	CellCycle	6	5	3	Yes	3	3
265	BIOL 200 AI	F	White	0	2.8	CONST	EukGenReg	6	8	3	Yes	3	3
266	BIOL 200 BR	M	URM	1	3	INTER	EukGenReg	5	5	3	Yes	5	3
266	BIOL 200 BR	M	URM	1	3	CONST	CellCycle	1	5	2	Yes	5	4
267	BIOL 200 BM	F	White	0	2.1	INTER	PCR	4	6	2	No	6	5
268	BIOL 200 BL	M	Asian	0	3	INTER	PCR	1	6	3	Yes	6	2
27	BIOL 200 BM	F	White	0	3.9	INTER	PCR	6	7	3	Yes	5	2
27	BIOL 200 BM	F	White	0	3.9	INTER	EukGenReg	7	7	3	Yes	6	2
270	BIOL 200 AI	M	White	0	3.6	CONST	PCR	3	3	More than 4	Yes	5	3
270	BIOL 200 AI	M	White	0	3.6	INTER	CellCycle	0	6	4	Yes	5	3
271	BIOL 200 BD	M	INTERNTL	0	3.1	CONST	CellCycle	5	7	3	Yes	4	4
271	BIOL 200 BD	M	INTERNTL	0	3.1	INTER	EukGenReg	6	7	3	No	5	3
272	BIOL 200 AE	M	INTERNTL	0	3.5	CONST	PCR	2	5	2	Yes	5	4
273	BIOL 200 AA	F	White	0	2	INTER	CellCycle	4	2	2	Yes	5	5
273	BIOL 200 AA	F	White	0	2	CONST	PCR	4	3	3	No	5	3
274	BIOL 200 AD	M	Asian	1	2.8	INTER	CellCycle	1	4	2	Yes	5	4
274	BIOL 200 AD	M	Asian	1	2.8	CONST	EukGenReg	1	3	3	Yes	6	4
275	BIOL 200 AB	F	Asian	1	2.9	CONST	PCR	3	3	3	Yes	4	2
275	BIOL 200 AB	F	Asian	1	2.9	INTER	CellCycle	3	4	3	Yes	6	2
276	BIOL 200 AP	F	Asian	1	3.7	CONST	EukGenReg	4	7	2	Yes	5	3
276	BIOL 200 AP	F	Asian	1	3.7	CONST	PCR	4	7	2	No	5	2
277	BIOL 200 BR	M	White	1	2.4	INTER	EukGenReg	3	5	4	Yes	6	1
277	BIOL 200 BR	M	White	1	2.4	CONST	CellCycle	4	4	2	Yes	6	2
278	BIOL 200 AK	F	White	1	2.6	INTER	CellCycle	2	7	2	Yes	6	6
279	BIOL 200 BN	F	Asian	1	2.9	CONST	CellCycle	2	5	3	Yes	2	3
279	BIOL 200 BN	F	Asian	1	2.9	INTER	PCR	4	5	3	Yes	5	3
28	BIOL 200 AJ	F	URM	1	2.9	CONST	PCR	8	7	3	Yes	4	3
28	BIOL 200 AJ	F	URM	1	2.9	CONST	EukGenReg	4	6	3	Yes	6	3
28	BIOL 200 AJ	F	URM	1	2.9	INTER	CellCycle	4	6	3	Yes	5	2
280	BIOL 200 AI	F	White	1	2.4	CONST	PCR	1	5	3	Yes	6	6
280	BIOL 200 AI	F	White	1	2.4	INTER	CellCycle	6	5	3	Yes	6	2
281	BIOL 200 BN	F	White	0	2.5	INTER	EukGenReg	5	4	3	Yes	5	3
281	BIOL 200 BN	F	White	0	2.5	INTER	PCR	3	5	4	Yes	3	2
282	BIOL 200 BG	F	Asian	1	2.8	INTER	EukGenReg	5	6	3	Yes	6	3
283	BIOL 200 BR	F	Asian	1	1	INTER	EukGenReg	3	5	3	No	4	6
283	BIOL 200 BR	F	Asian	1	1	CONST	CellCycle	3	3	2	No	5	6
284	BIOL 200 AG	F	White	1	3	CONST	PCR	6	7	3	Yes	6	1
284	BIOL 200 AG	F	White	1	3	CONST	EukGenReg	4	6	2	Yes	6	2
285	BIOL 200 AL	F	White	1	3.7	INTER	CellCycle	1	6	3	Yes	5	5
285	BIOL 200 AL	F	White	1	3.7	CONST	EukGenReg	7	6	2	Yes	5	2
286	BIOL 200 BD	F	INTERNTL	1	2	INTER	PCR	2	2	2	Yes	4	3
287	BIOL 200 BH	F	Asian	1	2	INTER	EukGenReg	5	3	2	Yes	6	2
287	BIOL 200 BH	F	Asian	1	2	INTER	PCR	2	6	2	Yes	5	3
288	BIOL 200 AE	M	White	0	2.9	CONST	EukGenReg	5	7	2	Yes	6	2
289	BIOL 200 AG	F	Asian	1	3.8	INTER	CellCycle	1	1	2	Yes	5	2
289	BIOL 200 AG	F	Asian	1	3.8	CONST	EukGenReg	3	4	2	Yes	4	3
29	BIOL 200 AJ	M	Asian	1	3.4	CONST	EukGenReg	3	5	More than 4	Yes	6	6
29	BIOL 200 AJ	M	Asian	1	3.4	CONST	PCR	5	3	More than 4	Yes	6	6
290	BIOL 200 BI	F	White	0	3.5	CONST	CellCycle	3	6	3	Yes	5	3
290	BIOL 200 BI	F	White	0	3.5	INTER	EukGenReg	5	6	3	Yes	6	6
291	BIOL 200 AQ	F	White	1	2.7	CONST	PCR	3	4	3	Yes	5	3
291	BIOL 200 AQ	F	White	1	2.7	INTER	CellCycle	3	6	3	Yes	5	2
292	BIOL 200 AJ	M	White	1	1.3	INTER	CellCycle	1	4	3	Yes	4	4
292	BIOL 200 AJ	M	White	1	1.3	CONST	PCR	3	4	3	Yes	5	4
293	BIOL 200 BC	F	White	1	1.9	INTER	EukGenReg	1	2	3	Yes	5	5
293	BIOL 200 BC	F	White	1	1.9	INTER	PCR	1	2	2	Yes	5	5
294	BIOL 200 AI	F	White	1	3.3	CONST	EukGenReg	5	2	3	Yes	6	1
296	BIOL 200 BG	F	Asian	1	3.6	INTER	EukGenReg	1	5	3	Yes	6	2
296	BIOL 200 BG	F	Asian	1	3.6	CONST	CellCycle	1	5	2	Yes	6	2
298	BIOL 200 BF	M	Asian	0	2.5	INTER	PCR	4	2	3	No	4	4
298	BIOL 200 BF	M	Asian	0	2.5	INTER	EukGenReg	1	2	3	No	4	4
299	BIOL 200 BQ	F	Asian	0	3.4	INTER	EukGenReg	5	6	3	Yes	6	2
299	BIOL 200 BQ	F	Asian	0	3.4	CONST	CellCycle	5	3	3	Yes	3	4
3	BIOL 200 AJ	M	White	1	2.5	CONST	PCR	5	7	3	Yes	6	2
3	BIOL 200 AJ	M	White	1	2.5	CONST	EukGenReg	5	6	3	Yes	6	3
300	BIOL 200 AF	F	Asian	0	3.4	INTER	CellCycle	5	5	3	Yes	5	2
300	BIOL 200 AF	F	Asian	0	3.4	CONST	PCR	6	8	2	Yes	6	2
300	BIOL 200 AF	F	Asian	0	3.4	CONST	EukGenReg	5	6	2	Yes	5	2
302	BIOL 200 AA	F	Asian	0	3.8	CONST	PCR	5	8	3	Yes	5	2
302	BIOL 200 AA	F	Asian	0	3.8	INTER	CellCycle	5	6	3	Yes	5	2
303	BIOL 200 BN	F	Asian	1	3.2	INTER	PCR	7	7	3	Yes	5	2
303	BIOL 200 BN	F	Asian	1	3.2	INTER	EukGenReg	6	8	4	Yes	5	2
304	BIOL 200 BQ	M	Asian	0	2.4	INTER	EukGenReg	4	7	4	Yes	5	3
304	BIOL 200 BQ	M	Asian	0	2.4	CONST	CellCycle	3	5	2	Yes	5	4
305	BIOL 200 AF	M	White	1	3.4	CONST	PCR	6	4	3	No	6	4
306	BIOL 200 AN	F	Asian	0	3.9	CONST	PCR	4	6	3	Yes	5	5
306	BIOL 200 AN	F	Asian	0	3.9	INTER	CellCycle	3	5	3	Yes	6	4
306	BIOL 200 AN	F	Asian	0	3.9	CONST	EukGenReg	5	6	3	Yes	4	4
307	BIOL 200 AD	M	White	1	3.8	CONST	PCR	4	6	2	Yes	6	4
307	BIOL 200 AD	M	White	1	3.8	INTER	CellCycle	6	6	3	Yes	5	3
307	BIOL 200 AD	M	White	1	3.8	CONST	EukGenReg	6	6	2	Yes	6	5
309	BIOL 200 BE	M	White	1	3.3	INTER	EukGenReg	4	7	3	Yes	6	5
309	BIOL 200 BE	M	White	1	3.3	CONST	CellCycle	2	1	3	Yes	6	6
309	BIOL 200 BE	M	White	1	3.3	INTER	PCR	3	7	3	Yes	6	3
31	BIOL 200 BD	F	White	0	1.5	CONST	CellCycle	3	1	4	Yes	5	5
310	BIOL 200 AC	F	URM	1	3	CONST	PCR	5	7	3	Yes	6	2
310	BIOL 200 AC	F	URM	1	3	CONST	EukGenReg	5	4	3	Yes	6	1
310	BIOL 200 AC	F	URM	1	3	INTER	CellCycle	4	6	3	Yes	6	2
311	BIOL 200 AM	F	Asian	0	4	CONST	EukGenReg	8	6	3	Yes	5	2
312	BIOL 200 AK	F	White	0	3.1	CONST	PCR	5	8	3	Yes	5	2
312	BIOL 200 AK	F	White	0	3.1	INTER	CellCycle	4	2	3	No	3	4
315	BIOL 200 BE	M	White	0	3.8	INTER	EukGenReg	6	6	2	No	5	2
315	BIOL 200 BE	M	White	0	3.8	INTER	PCR	5	7	3	No	5	4
316	BIOL 200 AJ	F	Asian	0	3.7	INTER	CellCycle	6	6	3	Yes	5	1
316	BIOL 200 AJ	F	Asian	0	3.7	CONST	EukGenReg	5	6	3	Yes	5	3
316	BIOL 200 AJ	F	Asian	0	3.7	CONST	PCR	6	6	3	Yes	5	2
317	BIOL 200 AB	M	Asian	0	2	CONST	PCR	6	8	2	No	4	3
318	BIOL 200 AH	F	INTERNTL	0	4	CONST	EukGenReg	7	6	2	Yes	6	4
318	BIOL 200 AH	F	INTERNTL	0	4	CONST	PCR	4	6	3	Yes	6	3
318	BIOL 200 AH	F	INTERNTL	0	4	INTER	CellCycle	2	6	2	Yes	6	2
319	BIOL 200 AN	M	Asian	0	3.7	CONST	PCR	3	5	3	Yes	3	6
32	BIOL 200 BN	F	White	0	1.9	CONST	CellCycle	2	3	2	No	5	2
320	BIOL 200 AA	F	White	0	3.9	CONST	PCR	7	7	3	Yes	6	4
320	BIOL 200 AA	F	White	0	3.9	INTER	CellCycle	5	6	4	Yes	6	2
321	BIOL 200 BN	M	Asian	1	3.4	INTER	EukGenReg	4	3	4	Yes	6	2
321	BIOL 200 BN	M	Asian	1	3.4	CONST	CellCycle	5	6	2	No	6	4
322	BIOL 200 AQ	M	INTERNTL	1	2.2	CONST	EukGenReg	4	4	4	Yes	6	5
322	BIOL 200 AQ	M	INTERNTL	1	2.2	CONST	PCR	6	7	3	Yes	4	5
323	BIOL 200 AH	F	URM	1	2.9	CONST	EukGenReg	6	2	2	Yes	5	5
323	BIOL 200 AH	F	URM	1	2.9	CONST	PCR	5	4	3	Yes	4	5
323	BIOL 200 AH	F	URM	1	2.9	INTER	CellCycle	4	3	3	Yes	5	5
324	BIOL 200 AL	M	White	0	4	CONST	PCR	6	7	2	Yes	5	2
324	BIOL 200 AL	M	White	0	4	INTER	CellCycle	6	7	3	Yes	5	2
325	BIOL 200 BK	F	INTERNTL	0	3.3	INTER	PCR	5	6	3	Yes	5	5
325	BIOL 200 BK	F	INTERNTL	0	3.3	CONST	CellCycle	2	8	3	Yes	4	4
327	BIOL 200 AB	M	White	1	3.1	CONST	PCR	3	5	2	Yes	6	3
327	BIOL 200 AB	M	White	1	3.1	CONST	EukGenReg	6	6	2	No	5	6
328	BIOL 200 BJ	M	White	0	3.7	INTER	PCR	4	8	2	No	5	2
329	BIOL 200 AI	F	White	0	3.9	CONST	PCR	3	7	2	Yes	5	2
329	BIOL 200 AI	F	White	0	3.9	CONST	EukGenReg	3	7	3	Yes	6	5
329	BIOL 200 AI	F	White	0	3.9	INTER	CellCycle	5	6	4	Yes	6	4
33	BIOL 200 BN	F	URM	1	1.8	INTER	EukGenReg	4	2	3	No	5	3
330	BIOL 200 AK	F	INTERNTL	1	2.5	CONST	EukGenReg	8	7	3	No	4	4
331	BIOL 200 BM	F	White	0	3.2	CONST	CellCycle	5	6	2	No	5	6
333	BIOL 200 AO	F	Asian	0	3.1	CONST	EukGenReg	5	7	3	Yes	5	3
333	BIOL 200 AO	F	Asian	0	3.1	CONST	PCR	3	5	2	No	5	4
333	BIOL 200 AO	F	Asian	0	3.1	INTER	CellCycle	4	3	3	Yes	6	2
334	BIOL 200 AN	F	INTERNTL	0	2.3	INTER	CellCycle	6	6	3	Yes	5	5
334	BIOL 200 AN	F	INTERNTL	0	2.3	CONST	PCR	8	7	3	Yes	4	4
335	BIOL 200 BE	F	White	1	3	CONST	CellCycle	2	4	4	Yes	6	2
336	BIOL 200 AC	M	Asian	0	3	CONST	PCR	3	5	2	Yes	5	2
336	BIOL 200 AC	M	Asian	0	3	INTER	CellCycle	0	4	4	Yes	5	2
338	BIOL 200 BB	M	Asian	0	3.1	INTER	EukGenReg	5	8	3	Yes	5	2
34	BIOL 200 BQ	F	URM	0	0.8	CONST	CellCycle	2	3	2	Yes	5	5
34	BIOL 200 BQ	F	URM	0	0.8	INTER	EukGenReg	2	1	3	Yes	5	3
34	BIOL 200 BQ	F	URM	0	0.8	INTER	PCR	1	2	3	Yes	5	2
340	BIOL 200 AP	F	White	0	3.3	INTER	CellCycle	4	6	3	Yes	5	2
340	BIOL 200 AP	F	White	0	3.3	CONST	PCR	1	4	2	Yes	6	2
341	BIOL 200 AC	F	URM	1	2.5	CONST	PCR	5	7	3	No	5	3
341	BIOL 200 AC	F	URM	1	2.5	CONST	EukGenReg	6	8	3	Yes	6	1
342	BIOL 200 BA	F	Asian	0	3.8	INTER	EukGenReg	4	5	3	Yes	6	3
342	BIOL 200 BA	F	Asian	0	3.8	INTER	PCR	5	7	2	Yes	5	5
343	BIOL 200 AA	F	Asian	1	2.5	INTER	CellCycle	5	5	2	Yes	5	2
343	BIOL 200 AA	F	Asian	1	2.5	CONST	EukGenReg	3	5	3	Yes	5	2
343	BIOL 200 AA	F	Asian	1	2.5	CONST	PCR	6	7	2	Yes	5	2
344	BIOL 200 AC	F	White	1	3.4	CONST	PCR	3	3	2	Yes	6	4
345	BIOL 200 AG	F	Asian	0	4	INTER	CellCycle	7	8	2	No	3	3
345	BIOL 200 AG	F	Asian	0	4	CONST	EukGenReg	5	7	2	No	4	4
346	BIOL 200 AK	F	White	0	3.1	CONST	EukGenReg	5	6	2	Yes	6	3
348	BIOL 200 AG	F	White	0	3.6	CONST	EukGenReg	4	6	3	Yes	5	5
348	BIOL 200 AG	F	White	0	3.6	INTER	CellCycle	5	1	3	Yes	5	4
349	BIOL 200 BG	F	White	0	4	INTER	PCR	6	7	3	Yes	4	2
349	BIOL 200 BG	F	White	0	4	INTER	EukGenReg	5	8	4	Yes	6	3
349	BIOL 200 BG	F	White	0	4	CONST	CellCycle	5	5	3	Yes	5	2
35	BIOL 200 BQ	M	Asian	0	3	INTER	EukGenReg	1	7	3	Yes	3	2
350	BIOL 200 BM	M	Asian	0	2.6	INTER	EukGenReg	3	1	2	Yes	5	5
350	BIOL 200 BM	M	Asian	0	2.6	CONST	CellCycle	3	5	3	Yes	5	5
351	BIOL 200 AE	F	URM	1	3.1	CONST	PCR	4	1	3	Yes	4	3
351	BIOL 200 AE	F	URM	1	3.1	INTER	CellCycle	2	6	2	Yes	4	4
352	BIOL 200 AB	F	INTERNTL	1	3.3	INTER	CellCycle	7	7	3	No	3	4
353	BIOL 200 BR	F	URM	1	2.9	CONST	CellCycle	4	0	3	Yes	4	4
353	BIOL 200 BR	F	URM	1	2.9	INTER	PCR	1	8	3	Yes	5	5
354	BIOL 200 BR	F	White	0	3.5	INTER	PCR	7	6	3	Yes	6	2
354	BIOL 200 BR	F	White	0	3.5	CONST	CellCycle	4	4	3	Yes	6	2
354	BIOL 200 BR	F	White	0	3.5	INTER	EukGenReg	6	7	3	Yes	6	2
355	BIOL 200 BJ	F	Asian	1	2.4	INTER	EukGenReg	4	5	3	Yes	6	2
356	BIOL 200 BF	M	Asian	0	3.2	INTER	PCR	5	5	3	Yes	6	6
356	BIOL 200 BF	M	Asian	0	3.2	INTER	EukGenReg	6	7	2	Yes	6	6
356	BIOL 200 BF	M	Asian	0	3.2	CONST	CellCycle	2	1	3	Yes	6	6
357	BIOL 200 BH	F	White	0	2.1	CONST	CellCycle	2	6	2	Yes	4	5
358	BIOL 200 BO	F	Asian	1	3.2	INTER	EukGenReg	4	7	3	Yes	6	1
359	BIOL 200 BA	F	URM	1	3.7	INTER	PCR	3	6	4	Yes	5	5
359	BIOL 200 BA	F	URM	1	3.7	CONST	CellCycle	5	5	2	Yes	5	5
36	BIOL 200 BA	M	Asian	1	2.4	CONST	CellCycle	2	4	2	Yes	6	4
36	BIOL 200 BA	M	Asian	1	2.4	INTER	EukGenReg	3	1	3	Yes	5	3
36	BIOL 200 BA	M	Asian	1	2.4	INTER	PCR	2	1	3	Yes	4	4
360	BIOL 200 AB	M	Asian	1	3.3	INTER	CellCycle	1	2	3	Yes	6	2
360	BIOL 200 AB	M	Asian	1	3.3	CONST	PCR	0	4	4	Yes	5	4
360	BIOL 200 AB	M	Asian	1	3.3	CONST	EukGenReg	5	7	3	Yes	5	2
362	BIOL 200 BQ	M	INTERNTL	0	2.1	CONST	CellCycle	4	5	4	Yes	5	4
362	BIOL 200 BQ	M	INTERNTL	0	2.1	INTER	PCR	2	5	3	Yes	5	5
362	BIOL 200 BQ	M	INTERNTL	0	2.1	INTER	EukGenReg	2	6	2	Yes	5	3
363	BIOL 200 AC	F	URM	1	2.8	CONST	PCR	6	7	3	Yes	6	4
363	BIOL 200 AC	F	URM	1	2.8	INTER	CellCycle	5	4	3	Yes	6	3
363	BIOL 200 AC	F	URM	1	2.8	CONST	EukGenReg	4	5	3	Yes	6	6
364	BIOL 200 BI	F	Asian	1	3	INTER	PCR	4	2	2	Yes	4	4
364	BIOL 200 BI	F	Asian	1	3	INTER	EukGenReg	1	3	3	Yes	4	4
365	BIOL 200 AB	M	White	0	3.1	INTER	CellCycle	7	7	3	No	5	3
366	BIOL 200 BK	F	URM	1	2.5	INTER	PCR	4	6	3	Yes	6	2
367	BIOL 200 AP	M	INTERNTL	0	3.2	CONST	PCR	5	8	2	Yes	5	4
367	BIOL 200 AP	M	INTERNTL	0	3.2	CONST	EukGenReg	4	3	2	No	6	4
368	BIOL 200 AH	F	White	1	3.5	CONST	EukGenReg	2	4	2	Yes	5	3
368	BIOL 200 AH	F	White	1	3.5	INTER	CellCycle	4	4	3	Yes	5	5
368	BIOL 200 AH	F	White	1	3.5	CONST	PCR	1	1	2	Yes	5	4
37	BIOL 200 AK	F	White	0	2.3	CONST	EukGenReg	3	8	3	Yes	6	3
37	BIOL 200 AK	F	White	0	2.3	INTER	CellCycle	5	5	3	Yes	6	2
370	BIOL 200 AH	F	Asian	0	1.4	CONST	EukGenReg	3	2	More than 4	Yes	6	6
371	BIOL 200 AL	F	White	0	1.7	CONST	PCR	1	4	2	No	2	2
372	BIOL 200 AI	M	White	0	2.7	INTER	CellCycle	2	5	3	Yes	6	1
372	BIOL 200 AI	M	White	0	2.7	CONST	PCR	4	5	3	Yes	5	1
373	BIOL 200 BD	F	Asian	1	2.2	CONST	CellCycle	3	4	3	Yes	6	3
373	BIOL 200 BD	F	Asian	1	2.2	INTER	EukGenReg	2	5	3	Yes	5	2
374	BIOL 200 AH	F	Asian	0	2.5	INTER	CellCycle	5	6	2	Yes	5	5
374	BIOL 200 AH	F	Asian	0	2.5	CONST	PCR	3	4	2	Yes	4	4
374	BIOL 200 AH	F	Asian	0	2.5	CONST	EukGenReg	4	7	2	Yes	6	6
375	BIOL 200 AO	F	Asian	1	3.4	INTER	CellCycle	6	6	3	Yes	5	2
376	BIOL 200 AF	F	URM	1	2.6	CONST	EukGenReg	5	2	2	No	5	3
376	BIOL 200 AF	F	URM	1	2.6	CONST	PCR	2	5	2	Yes	4	4
378	BIOL 200 BR	M	URM	1	3.2	CONST	CellCycle	3	5	3	Yes	6	4
378	BIOL 200 BR	M	URM	1	3.2	INTER	PCR	6	7	3	Yes	5	4
378	BIOL 200 BR	M	URM	1	3.2	INTER	EukGenReg	5	6	3	Yes	6	2
379	BIOL 200 AB	F	White	1	2.9	INTER	CellCycle	4	6	4	Yes	5	3
38	BIOL 200 BA	F	White	0	3.4	CONST	CellCycle	6	4	2	Yes	6	3
38	BIOL 200 BA	F	White	0	3.4	INTER	EukGenReg	4	6	3	Yes	6	2
38	BIOL 200 BA	F	White	0	3.4	INTER	PCR	4	6	3	Yes	6	3
380	BIOL 200 BR	F	White	1	3.2	INTER	EukGenReg	4	8	3	Yes	5	2
381	BIOL 200 AC	M	Asian	1	3.9	CONST	EukGenReg	6	7	3	No	4	2
381	BIOL 200 AC	M	Asian	1	3.9	INTER	CellCycle	5	7	2	Yes	5	2
382	BIOL 200 BO	F	White	1	2.4	INTER	EukGenReg	6	3	3	Yes	6	3
382	BIOL 200 BO	F	White	1	2.4	INTER	PCR	2	3	3	Yes	5	3
383	BIOL 200 BA	M	White	1	3.4	INTER	PCR	4	6	4	Yes	6	4
383	BIOL 200 BA	M	White	1	3.4	CONST	CellCycle	5	4	2	Yes	5	2
386	BIOL 200 BI	M	White	1	3.9	INTER	EukGenReg	1	7	3	Yes	5	3
387	BIOL 200 BL	F	Asian	0	2.7	INTER	EukGenReg	1	4	2	Yes	5	5
387	BIOL 200 BL	F	Asian	0	2.7	INTER	PCR	4	7	3	Yes	5	3
388	BIOL 200 AC	F	White	0	2.3	CONST	PCR	3	6	2	No	6	2
388	BIOL 200 AC	F	White	0	2.3	INTER	CellCycle	4	7	3	No	5	2
389	BIOL 200 BJ	F	URM	1	2.4	CONST	CellCycle	2	6	2	No	5	5
389	BIOL 200 BJ	F	URM	1	2.4	INTER	EukGenReg	3	8	3	No	5	2
39	BIOL 200 BA	F	Asian	1	3.1	INTER	PCR	1	5	4	Yes	5	2
39	BIOL 200 BA	F	Asian	1	3.1	CONST	CellCycle	2	4	2	No	5	2
390	BIOL 200 AN	F	Asian	0	4	CONST	PCR	1	6	3	Yes	5	3
391	BIOL 200 BP	F	URM	0	2.9	INTER	PCR	5	6	4	No	6	1
391	BIOL 200 BP	F	URM	0	2.9	CONST	CellCycle	5	5	4	No	6	6
392	BIOL 200 BR	F	White	0	1	INTER	PCR	3	4	3	Yes	5	5
392	BIOL 200 BR	F	White	0	1	INTER	EukGenReg	6	5	3	Yes	6	2
392	BIOL 200 BR	F	White	0	1	CONST	CellCycle	0	2	2	Yes	5	2
393	BIOL 200 AP	F	Asian	1	3.6	CONST	PCR	4	5	2	Yes	6	2
394	BIOL 200 BF	M	White	1	2.7	INTER	PCR	1	1	3	Yes	6	2
394	BIOL 200 BF	M	White	1	2.7	INTER	EukGenReg	1	1	3	Yes	5	4
394	BIOL 200 BF	M	White	1	2.7	CONST	CellCycle	2	3	3	No	3	2
395	BIOL 200 AP	M	Asian	0	3.7	CONST	PCR	6	7	3	Yes	5	4
395	BIOL 200 AP	M	Asian	0	3.7	CONST	EukGenReg	6	8	2	Yes	5	3
396	BIOL 200 BB	F	Asian	1	3	CONST	CellCycle	2	3	3	Yes	6	2
396	BIOL 200 BB	F	Asian	1	3	INTER	PCR	4	5	3	Yes	6	3
397	BIOL 200 BC	F	URM	1	3.7	CONST	CellCycle	7	5	3	No	6	2
398	BIOL 200 BB	F	White	1	2	CONST	CellCycle	4	5	3	Yes	5	4
398	BIOL 200 BB	F	White	1	2	INTER	EukGenReg	4	4	3	No	5	2
399	BIOL 200 AG	F	White	0	2.9	INTER	CellCycle	6	6	2	Yes	6	1
40	BIOL 200 BC	M	White	0	3.3	INTER	PCR	6	8	3	Yes	4	1
400	BIOL 200 BB	F	INTERNTL	1	2.6	CONST	CellCycle	6	6	4	Yes	6	4
400	BIOL 200 BB	F	INTERNTL	1	2.6	INTER	EukGenReg	2	5	3	Yes	6	3
401	BIOL 200 AE	M	White	1	3.4	CONST	EukGenReg	7	8	2	Yes	6	2
401	BIOL 200 AE	M	White	1	3.4	INTER	CellCycle	6	6	More than 4	Yes	5	2
401	BIOL 200 AE	M	White	1	3.4	CONST	PCR	6	6	2	Yes	5	5
402	BIOL 200 BP	F	Asian	0	3.8	CONST	CellCycle	4	4	3	Yes	6	3
403	BIOL 200 BI	F	White	1	3.2	INTER	EukGenReg	4	6	3	Yes	5	4
403	BIOL 200 BI	F	White	1	3.2	INTER	PCR	5	5	3	Yes	5	5
403	BIOL 200 BI	F	White	1	3.2	CONST	CellCycle	5	2	4	Yes	5	4
404	BIOL 200 AG	F	Asian	1	3	INTER	CellCycle	6	6	4	Yes	6	4
404	BIOL 200 AG	F	Asian	1	3	CONST	PCR	6	6	3	Yes	4	4
404	BIOL 200 AG	F	Asian	1	3	CONST	EukGenReg	4	7	3	Yes	5	5
405	BIOL 200 BF	M	URM	0	2.9	INTER	EukGenReg	5	8	3	Yes	6	4
405	BIOL 200 BF	M	URM	0	2.9	CONST	CellCycle	3	5	3	Yes	6	3
406	BIOL 200 AR	M	URM	1	1.6	INTER	CellCycle	2	5	2	No	6	3
406	BIOL 200 AR	M	URM	1	1.6	CONST	EukGenReg	3	6	2	No	6	3
407	BIOL 200 BG	F	Asian	1	2.8	INTER	PCR	2	6	2	Yes	5	4
407	BIOL 200 BG	F	Asian	1	2.8	INTER	EukGenReg	2	6	4	Yes	5	4
408	BIOL 200 BA	F	Asian	1	2.8	CONST	CellCycle	1	3	3	Yes	5	5
408	BIOL 200 BA	F	Asian	1	2.8	INTER	PCR	3	4	4	Yes	5	5
409	BIOL 200 AO	M	Asian	0	1.6	CONST	PCR	2	1	2	Yes	6	6
409	BIOL 200 AO	M	Asian	0	1.6	CONST	EukGenReg	3	4	4	Yes	6	5
409	BIOL 200 AO	M	Asian	0	1.6	INTER	CellCycle	1	6	3	Yes	6	5
41	BIOL 200 AA	F	Asian	1	3.1	INTER	CellCycle	5	6	2	No	6	3
41	BIOL 200 AA	F	Asian	1	3.1	CONST	PCR	3	7	3	No	6	3
411	BIOL 200 AJ	F	White	0	3.3	CONST	EukGenReg	3	3	4	Yes	5	2
411	BIOL 200 AJ	F	White	0	3.3	INTER	CellCycle	5	4	4	Yes	6	2
412	BIOL 200 BE	F	Asian	0	3.9	CONST	CellCycle	7	6	3	Yes	5	4
412	BIOL 200 BE	F	Asian	0	3.9	INTER	EukGenReg	6	6	3	Yes	5	3
413	BIOL 200 AO	F	White	0	3.2	CONST	PCR	6	6	2	Yes	5	5
413	BIOL 200 AO	F	White	0	3.2	INTER	CellCycle	3	5	2	Yes	4	3
414	BIOL 200 BG	F	Asian	1	3.2	CONST	CellCycle	1	4	4	Yes	5	2
414	BIOL 200 BG	F	Asian	1	3.2	INTER	EukGenReg	5	7	3	Yes	5	2
415	BIOL 200 BG	M	Asian	0	3.2	CONST	CellCycle	4	4	3	Yes	5	2
416	BIOL 200 BC	M	URM	1	2.9	INTER	PCR	1	4	3	Yes	6	1
416	BIOL 200 BC	M	URM	1	2.9	CONST	CellCycle	1	5	3	Yes	6	1
416	BIOL 200 BC	M	URM	1	2.9	INTER	EukGenReg	2	1	3	No	6	1
417	BIOL 200 AN	M	White	0	1.7	CONST	EukGenReg	6	6	2	Yes	5	3
418	BIOL 200 AO	F	Asian	0	4	CONST	PCR	3	7	4	Yes	5	3
418	BIOL 200 AO	F	Asian	0	4	CONST	EukGenReg	6	8	3	Yes	5	5
418	BIOL 200 AO	F	Asian	0	4	INTER	CellCycle	5	8	2	Yes	5	5
419	BIOL 200 BN	F	Asian	0	3	INTER	EukGenReg	1	2	3	Yes	4	3
419	BIOL 200 BN	F	Asian	0	3	INTER	PCR	5	6	3	Yes	6	3
42	BIOL 200 BA	M	Asian	0	2.4	CONST	CellCycle	3	1	2	Yes	5	2
42	BIOL 200 BA	M	Asian	0	2.4	INTER	EukGenReg	2	0	3	Yes	6	6
42	BIOL 200 BA	M	Asian	0	2.4	INTER	PCR	0	0	3	Yes	6	2
421	BIOL 200 BI	F	White	0	2.8	CONST	CellCycle	3	6	2	Yes	6	3
421	BIOL 200 BI	F	White	0	2.8	INTER	PCR	4	6	3	Yes	6	4
421	BIOL 200 BI	F	White	0	2.8	INTER	EukGenReg	5	4	3	Yes	6	3
422	BIOL 200 BI	F	Asian	1	2.8	INTER	PCR	2	5	3	Yes	6	4
422	BIOL 200 BI	F	Asian	1	2.8	CONST	CellCycle	3	4	2	Yes	6	4
422	BIOL 200 BI	F	Asian	1	2.8	INTER	EukGenReg	4	1	3	Yes	6	4
423	BIOL 200 BM	F	URM	1	3.7	INTER	PCR	4	7	2	Yes	5	3
423	BIOL 200 BM	F	URM	1	3.7	INTER	EukGenReg	6	7	3	Yes	5	2
423	BIOL 200 BM	F	URM	1	3.7	CONST	CellCycle	6	7	2	Yes	5	3
424	BIOL 200 BI	F	Asian	1	2.9	INTER	PCR	2	3	4	Yes	4	4
427	BIOL 200 AM	F	INTERNTL	1	3.1	CONST	EukGenReg	0	5	3	Yes	4	5
427	BIOL 200 AM	F	INTERNTL	1	3.1	INTER	CellCycle	2	2	More than 4	No	5	5
427	BIOL 200 AM	F	INTERNTL	1	3.1	CONST	PCR	2	2	2	Yes	5	5
428	BIOL 200 AR	F	INTERNTL	1	3.4	INTER	CellCycle	6	6	2	Yes	6	6
428	BIOL 200 AR	F	INTERNTL	1	3.4	CONST	PCR	5	7	3	Yes	6	6
428	BIOL 200 AR	F	INTERNTL	1	3.4	CONST	EukGenReg	4	8	2	Yes	5	2
429	BIOL 200 BL	M	INTERNTL	0	3.1	CONST	CellCycle	3	5	2	No	6	6
429	BIOL 200 BL	M	INTERNTL	0	3.1	INTER	PCR	5	8	3	Yes	6	6
43	BIOL 200 BK	F	White	1	2.7	INTER	PCR	6	7	2	No	6	4
43	BIOL 200 BK	F	White	1	2.7	INTER	EukGenReg	5	7	3	Yes	6	1
430	BIOL 200 BR	M	Asian	0	2.6	INTER	EukGenReg	2	3	3	No	6	4
430	BIOL 200 BR	M	Asian	0	2.6	INTER	PCR	1	5	3	Yes	6	6
431	BIOL 200 BL	F	INTERNTL	0	3	INTER	EukGenReg	1	7	2	Yes	5	5
432	BIOL 200 AF	F	White	0	3.9	CONST	PCR	5	4	3	No	5	5
432	BIOL 200 AF	F	White	0	3.9	INTER	CellCycle	0	3	3	No	5	3
432	BIOL 200 AF	F	White	0	3.9	CONST	EukGenReg	1	1	2	No	2	5
433	BIOL 200 AP	M	URM	0	3.2	CONST	EukGenReg	5	6	3	Yes	6	3
433	BIOL 200 AP	M	URM	0	3.2	CONST	PCR	4	5	3	Yes	5	5
434	BIOL 200 AB	F	Asian	1	3.4	CONST	EukGenReg	3	6	3	Yes	6	2
434	BIOL 200 AB	F	Asian	1	3.4	CONST	PCR	4	4	2	Yes	6	5
435	BIOL 200 AP	F	Asian	0	2.9	CONST	PCR	3	7	3	Yes	6	1
435	BIOL 200 AP	F	Asian	0	2.9	CONST	EukGenReg	6	6	2	No	6	2
436	BIOL 200 BC	F	White	1	3.6	INTER	EukGenReg	7	8	2	Yes	2	3
436	BIOL 200 BC	F	White	1	3.6	INTER	PCR	5	7	3	No	5	3
437	BIOL 200 BM	F	White	0	3.3	INTER	PCR	4	6	2	Yes	5	2
437	BIOL 200 BM	F	White	0	3.3	CONST	CellCycle	4	5	2	Yes	5	3
438	BIOL 200 BA	F	White	0	3.2	CONST	CellCycle	4	6	2	Yes	6	2
438	BIOL 200 BA	F	White	0	3.2	INTER	PCR	5	7	2	Yes	6	2
439	BIOL 200 AM	F	INTERNTL	0	2.4	INTER	CellCycle	5	6	3	Yes	6	5
439	BIOL 200 AM	F	INTERNTL	0	2.4	CONST	EukGenReg	4	7	3	Yes	6	5
440	BIOL 200 BD	F	Asian	1	2.9	CONST	CellCycle	4	4	3	Yes	6	3
440	BIOL 200 BD	F	Asian	1	2.9	INTER	EukGenReg	6	8	3	Yes	6	3
441	BIOL 200 AD	F	Asian	1	2.4	CONST	EukGenReg	4	1	3	Yes	4	4
441	BIOL 200 AD	F	Asian	1	2.4	CONST	PCR	6	6	3	No	4	4
442	BIOL 200 AP	F	White	1	2.5	INTER	CellCycle	1	3	2	Yes	4	4
442	BIOL 200 AP	F	White	1	2.5	CONST	PCR	4	5	2	Yes	5	3
442	BIOL 200 AP	F	White	1	2.5	CONST	EukGenReg	4	6	2	Yes	5	5
443	BIOL 200 AO	F	Asian	1	2.1	CONST	PCR	6	7	3	Yes	6	2
443	BIOL 200 AO	F	Asian	1	2.1	CONST	EukGenReg	4	7	3	Yes	6	5
446	BIOL 200 AK	F	Asian	0	3.2	CONST	PCR	5	7	3	Yes	6	2
446	BIOL 200 AK	F	Asian	0	3.2	INTER	CellCycle	6	6	3	Yes	5	2
447	BIOL 200 BL	M	INTERNTL	1	3.6	CONST	CellCycle	5	1	3	Yes	6	5
448	BIOL 200 BM	F	Asian	0	3.4	INTER	EukGenReg	4	6	3	No	5	3
448	BIOL 200 BM	F	Asian	0	3.4	INTER	PCR	4	7	3	Yes	5	2
448	BIOL 200 BM	F	Asian	0	3.4	CONST	CellCycle	3	6	3	Yes	5	3
45	BIOL 200 AH	F	URM	1	1.2	INTER	CellCycle	5	5	3	No	6	1
450	BIOL 200 AP	F	White	1	2.5	INTER	CellCycle	1	1	2	Yes	6	4
451	BIOL 200 AH	F	White	1	4	CONST	EukGenReg	6	7	3	Yes	6	3
451	BIOL 200 AH	F	White	1	4	CONST	PCR	5	6	2	Yes	6	2
451	BIOL 200 AH	F	White	1	4	INTER	CellCycle	4	5	3	Yes	5	3
452	BIOL 200 BR	M	Asian	0	3.2	CONST	CellCycle	6	6	3	Yes	6	2
452	BIOL 200 BR	M	Asian	0	3.2	INTER	PCR	6	8	3	Yes	5	2
452	BIOL 200 BR	M	Asian	0	3.2	INTER	EukGenReg	3	7	4	Yes	6	2
453	BIOL 200 BQ	M	Asian	0	1.8	INTER	PCR	3	3	3	Yes	5	5
453	BIOL 200 BQ	M	Asian	0	1.8	CONST	CellCycle	2	4	4	Yes	4	4
454	BIOL 200 BF	F	White	0	4	INTER	PCR	7	8	3	Yes	6	2
455	BIOL 200 AF	F	INTERNTL	1	2.7	CONST	PCR	1	1	3	Yes	5	5
455	BIOL 200 AF	F	INTERNTL	1	2.7	INTER	CellCycle	1	2	4	Yes	5	5
456	BIOL 200 AO	F	Asian	0	1.7	CONST	EukGenReg	4	6	3	Yes	6	6
457	BIOL 200 AH	M	White	1	3.3	CONST	EukGenReg	4	4	2	Yes	6	1
457	BIOL 200 AH	M	White	1	3.3	INTER	CellCycle	5	4	3	Yes	6	2
458	BIOL 200 AQ	F	Asian	0	3.4	INTER	CellCycle	0	5	3	Yes	6	6
459	BIOL 200 AL	M	Asian	0	3	INTER	CellCycle	5	1	4	Yes	6	5
459	BIOL 200 AL	M	Asian	0	3	CONST	PCR	5	5	2	Yes	3	3
459	BIOL 200 AL	M	Asian	0	3	CONST	EukGenReg	6	8	3	No	2	2
46	BIOL 200 BE	F	White	0	2.5	INTER	PCR	2	4	3	Yes	5	5
46	BIOL 200 BE	F	White	0	2.5	INTER	EukGenReg	5	3	3	Yes	6	4
46	BIOL 200 BE	F	White	0	2.5	CONST	CellCycle	0	4	2	No	5	5
460	BIOL 200 AC	F	Asian	1	3.1	CONST	PCR	4	6	3	Yes	6	4
460	BIOL 200 AC	F	Asian	1	3.1	INTER	CellCycle	3	6	2	Yes	5	3
461	BIOL 200 AP	F	White	0	2.9	CONST	EukGenReg	6	7	3	Yes	6	2
462	BIOL 200 BF	F	White	0	2.8	CONST	CellCycle	2	1	3	Yes	6	1
462	BIOL 200 BF	F	White	0	2.8	INTER	EukGenReg	1	1	4	Yes	6	4
462	BIOL 200 BF	F	White	0	2.8	INTER	PCR	3	3	4	No	1	1
463	BIOL 200 AJ	F	URM	0	3.7	CONST	PCR	4	2	3	Yes	4	4
464	BIOL 200 BM	F	Asian	0	4	INTER	PCR	7	7	3	Yes	5	2
464	BIOL 200 BM	F	Asian	0	4	INTER	EukGenReg	7	8	3	Yes	5	2
465	BIOL 200 BQ	M	Asian	1	2.5	INTER	PCR	3	4	3	Yes	5	5
465	BIOL 200 BQ	M	Asian	1	2.5	CONST	CellCycle	4	6	2	Yes	6	4
465	BIOL 200 BQ	M	Asian	1	2.5	INTER	EukGenReg	5	6	3	Yes	5	2
466	BIOL 200 BE	F	URM	0	3.5	CONST	CellCycle	3	4	2	Yes	5	3
466	BIOL 200 BE	F	URM	0	3.5	INTER	EukGenReg	6	7	3	Yes	5	4
466	BIOL 200 BE	F	URM	0	3.5	INTER	PCR	6	5	3	Yes	5	4
467	BIOL 200 BK	F	White	0	3.4	CONST	CellCycle	5	6	3	Yes	5	2
468	BIOL 200 AM	F	White	1	2.1	CONST	PCR	3	2	2	Yes	5	3
468	BIOL 200 AM	F	White	1	2.1	INTER	CellCycle	4	4	3	Yes	5	4
468	BIOL 200 AM	F	White	1	2.1	CONST	EukGenReg	5	3	3	Yes	5	3
469	BIOL 200 AR	F	White	0	3.3	CONST	EukGenReg	5	6	3	Yes	5	2
469	BIOL 200 AR	F	White	0	3.3	CONST	PCR	4	6	2	Yes	5	3
47	BIOL 200 BL	M	URM	1	3.3	CONST	CellCycle	3	4	3	Yes	6	4
47	BIOL 200 BL	M	URM	1	3.3	INTER	EukGenReg	4	8	2	Yes	6	6
470	BIOL 200 BG	M	White	0	3.5	INTER	PCR	7	7	2	No	5	2
470	BIOL 200 BG	M	White	0	3.5	INTER	EukGenReg	6	6	2	Yes	6	2
471	BIOL 200 BL	F	INTERNTL	0	2.6	INTER	EukGenReg	2	7	3	No	6	6
471	BIOL 200 BL	F	INTERNTL	0	2.6	CONST	CellCycle	4	7	3	Yes	6	6
471	BIOL 200 BL	F	INTERNTL	0	2.6	INTER	PCR	5	7	3	Yes	6	6
472	BIOL 200 AM	M	INTERNTL	1	2.1	CONST	PCR	3	2	3	No	5	5
473	BIOL 200 AD	F	Asian	1	3.6	INTER	CellCycle	7	7	2	Yes	5	3
473	BIOL 200 AD	F	Asian	1	3.6	CONST	EukGenReg	6	8	2	No	4	4
474	BIOL 200 AE	F	White	0	3.6	CONST	PCR	5	6	3	No	5	2
474	BIOL 200 AE	F	White	0	3.6	INTER	CellCycle	4	1	3	No	5	5
475	BIOL 200 AA	F	White	0	2	CONST	PCR	4	5	2	Yes	4	2
475	BIOL 200 AA	F	White	0	2	CONST	EukGenReg	6	6	3	Yes	6	3
476	BIOL 200 AM	F	URM	1	2	CONST	PCR	3	2	3	No	5	1
476	BIOL 200 AM	F	URM	1	2	CONST	EukGenReg	2	4	2	Yes	6	1
477	BIOL 200 AD	F	Asian	0	4	CONST	PCR	6	7	2	Yes	5	4
477	BIOL 200 AD	F	Asian	0	4	INTER	CellCycle	5	5	3	Yes	5	3
477	BIOL 200 AD	F	Asian	0	4	CONST	EukGenReg	7	8	3	Yes	5	4
479	BIOL 200 BL	F	White	0	2.5	CONST	CellCycle	1	3	2	Yes	5	5
480	BIOL 200 BF	F	White	0	3.1	CONST	CellCycle	5	6	3	No	5	3
480	BIOL 200 BF	F	White	0	3.1	INTER	PCR	6	7	2	Yes	5	5
480	BIOL 200 BF	F	White	0	3.1	INTER	EukGenReg	5	5	3	No	5	2
481	BIOL 200 BK	M	White	1	3.7	INTER	PCR	5	8	3	No	5	2
482	BIOL 200 AI	F	Asian	0	3.8	CONST	EukGenReg	8	7	2	Yes	5	2
482	BIOL 200 AI	F	Asian	0	3.8	CONST	PCR	5	8	2	Yes	5	2
482	BIOL 200 AI	F	Asian	0	3.8	INTER	CellCycle	5	7	3	Yes	5	3
483	BIOL 200 BF	F	White	0	3.3	INTER	EukGenReg	4	5	3	Yes	6	2
484	BIOL 200 AD	F	Asian	0	3.2	CONST	PCR	5	3	2	Yes	5	5
484	BIOL 200 AD	F	Asian	0	3.2	CONST	EukGenReg	5	6	3	Yes	5	3
485	BIOL 200 AE	M	Asian	1	3.9	CONST	EukGenReg	5	6	3	Yes	6	4
485	BIOL 200 AE	M	Asian	1	3.9	INTER	CellCycle	5	4	More than 4	Yes	5	5
486	BIOL 200 AL	F	White	0	3.6	CONST	EukGenReg	1	1	More than 4	No	5	5
486	BIOL 200 AL	F	White	0	3.6	INTER	CellCycle	3	6	4	Yes	5	5
487	BIOL 200 BP	M	Asian	0	3.6	INTER	EukGenReg	3	5	3	No	4	3
488	BIOL 200 AG	F	Asian	1	3.2	CONST	PCR	6	5	3	Yes	4	2
488	BIOL 200 AG	F	Asian	1	3.2	INTER	CellCycle	3	2	3	Yes	4	4
488	BIOL 200 AG	F	Asian	1	3.2	CONST	EukGenReg	3	4	3	Yes	5	2
49	BIOL 200 AM	F	White	1	2.8	CONST	PCR	4	7	2	No	6	2
49	BIOL 200 AM	F	White	1	2.8	INTER	CellCycle	5	7	4	No	5	2
49	BIOL 200 AM	F	White	1	2.8	CONST	EukGenReg	3	7	3	No	6	6
490	BIOL 200 BA	M	Asian	0	3.5	INTER	PCR	5	8	3	No	6	1
491	BIOL 200 AL	F	Asian	1	2.4	CONST	PCR	6	5	2	Yes	5	2
491	BIOL 200 AL	F	Asian	1	2.4	INTER	CellCycle	4	5	3	Yes	5	2
491	BIOL 200 AL	F	Asian	1	2.4	CONST	EukGenReg	5	4	2	Yes	5	2
492	BIOL 200 AA	M	Asian	1	2.8	CONST	EukGenReg	4	5	3	Yes	5	2
492	BIOL 200 AA	M	Asian	1	2.8	INTER	CellCycle	5	6	2	Yes	5	2
493	BIOL 200 AB	F	URM	1	2.6	CONST	EukGenReg	4	5	3	No	4	3
493	BIOL 200 AB	F	URM	1	2.6	INTER	CellCycle	3	5	3	Yes	5	2
493	BIOL 200 AB	F	URM	1	2.6	CONST	PCR	4	4	3	Yes	5	3
495	BIOL 200 BF	F	White	0	3.5	INTER	EukGenReg	3	6	3	Yes	5	1
495	BIOL 200 BF	F	White	0	3.5	CONST	CellCycle	4	5	3	Yes	6	5
496	BIOL 200 BA	F	White	1	2.1	INTER	EukGenReg	1	1	More than 4	Yes	6	2
497	BIOL 200 BL	F	White	1	3.9	INTER	PCR	8	8	3	Yes	5	3
497	BIOL 200 BL	F	White	1	3.9	INTER	EukGenReg	6	7	3	Yes	5	4
498	BIOL 200 BC	F	White	1	3.3	CONST	CellCycle	4	6	3	No	4	2
498	BIOL 200 BC	F	White	1	3.3	INTER	EukGenReg	7	8	3	No	5	2
499	BIOL 200 BC	F	INTERNTL	0	2.4	INTER	EukGenReg	3	8	3	No	6	3
499	BIOL 200 BC	F	INTERNTL	0	2.4	CONST	CellCycle	4	5	3	Yes	5	3
499	BIOL 200 BC	F	INTERNTL	0	2.4	INTER	PCR	3	7	3	Yes	5	4
50	BIOL 200 BM	M	Asian	0	4	CONST	CellCycle	6	7	3	Yes	5	5
50	BIOL 200 BM	M	Asian	0	4	INTER	PCR	8	8	3	Yes	5	3
500	BIOL 200 AN	M	Asian	0	3.2	INTER	CellCycle	4	6	3	Yes	6	2
500	BIOL 200 AN	M	Asian	0	3.2	CONST	EukGenReg	7	7	2	Yes	5	3
501	BIOL 200 AO	M	Asian	1	3.6	CONST	EukGenReg	4	7	2	Yes	6	3
501	BIOL 200 AO	M	Asian	1	3.6	INTER	CellCycle	4	5	2	Yes	3	1
501	BIOL 200 AO	M	Asian	1	3.6	CONST	PCR	7	7	3	Yes	4	3
502	BIOL 200 AE	M	White	1	2.7	INTER	CellCycle	3	1	3	No	6	6
503	BIOL 200 AB	F	White	0	2.3	CONST	PCR	2	2	2	No	6	5
503	BIOL 200 AB	F	White	0	2.3	CONST	EukGenReg	4	6	3	No	6	4
505	BIOL 200 BR	M	White	1	2.4	INTER	EukGenReg	4	6	3	Yes	5	2
505	BIOL 200 BR	M	White	1	2.4	INTER	PCR	5	5	3	Yes	5	4
506	BIOL 200 BL	F	Asian	1	3	CONST	CellCycle	2	2	2	Yes	5	3
507	BIOL 200 AP	M	Asian	1	2.7	CONST	PCR	5	7	2	Yes	6	5
507	BIOL 200 AP	M	Asian	1	2.7	CONST	EukGenReg	3	3	2	No	5	4
508	BIOL 200 BC	F	White	0	3.3	CONST	CellCycle	3	6	3	Yes	5	5
508	BIOL 200 BC	F	White	0	3.3	INTER	EukGenReg	5	4	4	Yes	6	2
509	BIOL 200 AE	M	INTERNTL	1	2.4	CONST	EukGenReg	6	6	3	Yes	3	4
51	BIOL 200 BM	F	White	0	2.4	INTER	EukGenReg	2	6	3	No	5	3
51	BIOL 200 BM	F	White	0	2.4	INTER	PCR	3	5	4	Yes	5	5
51	BIOL 200 BM	F	White	0	2.4	CONST	CellCycle	5	3	3	Yes	5	5
510	BIOL 200 AP	F	URM	1	2.9	CONST	EukGenReg	2	4	2	Yes	6	5
510	BIOL 200 AP	F	URM	1	2.9	CONST	PCR	6	4	2	Yes	6	4
511	BIOL 200 BI	F	White	0	3.9	CONST	CellCycle	6	7	3	Yes	6	3
511	BIOL 200 BI	F	White	0	3.9	INTER	PCR	5	7	4	Yes	6	2
512	BIOL 200 AL	M	URM	1	2.6	INTER	CellCycle	4	3	4	Yes	5	5
512	BIOL 200 AL	M	URM	1	2.6	CONST	EukGenReg	1	1	2	Yes	5	3
513	BIOL 200 BK	F	Asian	0	3.5	CONST	CellCycle	6	5	3	Yes	5	5
514	BIOL 200 BO	M	URM	1	2.6	CONST	CellCycle	4	5	2	Yes	5	6
514	BIOL 200 BO	M	URM	1	2.6	INTER	PCR	6	7	3	No	6	2
515	BIOL 200 BK	M	Asian	1	2.6	CONST	CellCycle	3	5	3	Yes	4	4
515	BIOL 200 BK	M	Asian	1	2.6	INTER	PCR	1	6	4	Yes	6	4
516	BIOL 200 AL	M	Asian	0	2.7	INTER	CellCycle	1	6	2	Yes	5	5
516	BIOL 200 AL	M	Asian	0	2.7	CONST	PCR	6	6	2	Yes	5	4
516	BIOL 200 AL	M	Asian	0	2.7	CONST	EukGenReg	4	3	3	Yes	5	5
517	BIOL 200 AN	F	Asian	0	3	CONST	PCR	3	4	3	Yes	6	1
517	BIOL 200 AN	F	Asian	0	3	INTER	CellCycle	2	7	3	Yes	6	1
518	BIOL 200 BK	M	Asian	0	1.9	INTER	PCR	7	8	3	Yes	6	5
519	BIOL 200 AQ	F	Asian	0	2.7	INTER	CellCycle	6	5	2	Yes	5	3
519	BIOL 200 AQ	F	Asian	0	2.7	CONST	EukGenReg	3	7	3	Yes	5	3
519	BIOL 200 AQ	F	Asian	0	2.7	CONST	PCR	4	7	3	Yes	5	5
520	BIOL 200 AN	M	White	0	3.3	CONST	EukGenReg	2	2	2	No	6	2
520	BIOL 200 AN	M	White	0	3.3	CONST	PCR	3	2	2	Yes	6	6
521	BIOL 200 AC	F	Asian	0	3.6	CONST	PCR	3	8	3	Yes	6	3
521	BIOL 200 AC	F	Asian	0	3.6	CONST	EukGenReg	4	6	3	Yes	6	3
522	BIOL 200 AB	F	Asian	0	3.4	INTER	CellCycle	3	4	2	Yes	5	4
522	BIOL 200 AB	F	Asian	0	3.4	CONST	EukGenReg	4	8	2	Yes	6	4
523	BIOL 200 AJ	M	Asian	0	2.3	INTER	CellCycle	0	3	3	No	4	3
524	BIOL 200 AE	M	White	1	3.3	CONST	PCR	2	8	3	Yes	6	2
524	BIOL 200 AE	M	White	1	3.3	CONST	EukGenReg	5	8	2	Yes	5	1
525	BIOL 200 AF	F	White	0	2.7	CONST	EukGenReg	5	6	2	Yes	5	4
525	BIOL 200 AF	F	White	0	2.7	CONST	PCR	6	7	3	Yes	5	5
526	BIOL 200 BP	F	White	0	3.3	INTER	EukGenReg	3	7	3	Yes	6	4
526	BIOL 200 BP	F	White	0	3.3	CONST	CellCycle	4	7	2	Yes	5	3
527	BIOL 200 AQ	F	Asian	1	2.8	INTER	CellCycle	4	5	3	Yes	5	3
527	BIOL 200 AQ	F	Asian	1	2.8	CONST	PCR	6	6	3	No	3	3
528	BIOL 200 AA	F	White	0	3.5	CONST	EukGenReg	3	5	2	Yes	5	2
529	BIOL 200 BJ	M	Asian	0	4	CONST	CellCycle	5	5	3	Yes	5	2
529	BIOL 200 BJ	M	Asian	0	4	INTER	PCR	4	7	3	No	4	1
53	BIOL 200 AH	M	Asian	1	3	CONST	PCR	4	4	2	Yes	6	2
53	BIOL 200 AH	M	Asian	1	3	INTER	CellCycle	4	6	4	Yes	6	2
530	BIOL 200 BF	F	White	1	2.8	INTER	PCR	7	8	4	Yes	6	3
530	BIOL 200 BF	F	White	1	2.8	INTER	EukGenReg	6	7	3	Yes	6	2
531	BIOL 200 BQ	F	Asian	1	1.7	INTER	PCR	4	7	2	Yes	5	3
532	BIOL 200 BO	F	Asian	1	1.8	CONST	CellCycle	3	2	3	Yes	5	6
532	BIOL 200 BO	F	Asian	1	1.8	INTER	PCR	1	2	3	Yes	4	4
532	BIOL 200 BO	F	Asian	1	1.8	INTER	EukGenReg	1	2	3	Yes	4	5
533	BIOL 200 AH	M	Asian	1	1.7	INTER	CellCycle	3	5	3	Yes	6	4
533	BIOL 200 AH	M	Asian	1	1.7	CONST	PCR	5	6	2	Yes	5	4
534	BIOL 200 BP	F	White	0	2.6	CONST	CellCycle	2	3	2	No	4	3
535	BIOL 200 AA	F	White	0	3.7	INTER	CellCycle	2	7	3	Yes	5	2
535	BIOL 200 AA	F	White	0	3.7	CONST	PCR	7	8	3	Yes	5	2
536	BIOL 200 BG	F	Asian	1	2.7	INTER	EukGenReg	0	5	3	Yes	4	2
536	BIOL 200 BG	F	Asian	1	2.7	CONST	CellCycle	3	4	3	Yes	6	1
537	BIOL 200 AJ	F	White	1	3.1	CONST	EukGenReg	6	6	3	Yes	5	5
537	BIOL 200 AJ	F	White	1	3.1	CONST	PCR	2	6	3	Yes	6	2
537	BIOL 200 AJ	F	White	1	3.1	INTER	CellCycle	3	6	3	Yes	5	3
538	BIOL 200 BF	M	Asian	1	3.3	INTER	PCR	6	7	3	Yes	5	3
539	BIOL 200 BC	F	Asian	0	3.6	CONST	CellCycle	1	3	3	Yes	6	2
539	BIOL 200 BC	F	Asian	0	3.6	INTER	PCR	1	1	2	Yes	5	5
54	BIOL 200 AM	M	White	0	2.7	CONST	PCR	3	3	3	Yes	5	5
540	BIOL 200 BA	M	Asian	0	3.6	INTER	PCR	4	4	3	Yes	2	2
541	BIOL 200 BP	F	URM	1	1.7	INTER	EukGenReg	3	3	3	Yes	6	4
542	BIOL 200 AE	M	White	0	2.5	CONST	PCR	5	7	4	Yes	5	2
542	BIOL 200 AE	M	White	0	2.5	CONST	EukGenReg	6	7	2	No	5	2
543	BIOL 200 AJ	F	White	1	3	CONST	PCR	0	5	3	No	4	5
544	BIOL 200 BM	M	White	1	2.8	INTER	PCR	3	7	2	Yes	5	3
544	BIOL 200 BM	M	White	1	2.8	INTER	EukGenReg	2	5	2	Yes	6	3
545	BIOL 200 AI	F	White	0	3.6	CONST	EukGenReg	5	8	2	Yes	5	3
545	BIOL 200 AI	F	White	0	3.6	INTER	CellCycle	4	6	2	Yes	5	1
546	BIOL 200 BD	M	Asian	0	2.9	INTER	EukGenReg	4	2	4	Yes	4	5
547	BIOL 200 AJ	M	White	1	2.6	CONST	EukGenReg	7	4	3	No	4	4
547	BIOL 200 AJ	M	White	1	2.6	CONST	PCR	4	3	2	Yes	4	4
549	BIOL 200 AA	F	White	0	3.7	INTER	CellCycle	4	4	2	Yes	6	3
549	BIOL 200 AA	F	White	0	3.7	CONST	EukGenReg	5	6	3	Yes	6	3
55	BIOL 200 BE	M	URM	0	3.9	CONST	CellCycle	7	8	3	Yes	5	4
55	BIOL 200 BE	M	URM	0	3.9	INTER	EukGenReg	1	8	4	Yes	5	2
550	BIOL 200 AG	F	Asian	0	3.1	CONST	PCR	4	5	3	Yes	5	2
550	BIOL 200 AG	F	Asian	0	3.1	CONST	EukGenReg	6	4	3	Yes	5	3
551	BIOL 200 BB	M	Asian	0	2.8	INTER	PCR	3	5	3	Yes	5	5
552	BIOL 200 AA	F	White	1	1.4	INTER	CellCycle	5	1	2	Yes	4	4
552	BIOL 200 AA	F	White	1	1.4	CONST	EukGenReg	3	3	3	Yes	5	2
554	BIOL 200 AQ	F	White	1	2.8	CONST	PCR	2	6	2	Yes	6	1
554	BIOL 200 AQ	F	White	1	2.8	CONST	EukGenReg	5	7	2	Yes	6	1
556	BIOL 200 AP	M	White	0	2.7	CONST	PCR	3	5	2	Yes	5	4
556	BIOL 200 AP	M	White	0	2.7	CONST	EukGenReg	6	6	3	Yes	5	2
556	BIOL 200 AP	M	White	0	2.7	INTER	CellCycle	3	4	2	Yes	5	2
558	BIOL 200 BA	F	Asian	1	3.5	INTER	EukGenReg	7	8	3	Yes	5	3
558	BIOL 200 BA	F	Asian	1	3.5	INTER	PCR	7	7	4	Yes	5	2
558	BIOL 200 BA	F	Asian	1	3.5	CONST	CellCycle	4	6	2	Yes	5	3
559	BIOL 200 AJ	F	White	0	2.9	INTER	CellCycle	0	1	2	Yes	6	4
56	BIOL 200 BP	M	White	0	3.4	INTER	PCR	3	3	3	Yes	3	4
56	BIOL 200 BP	M	White	0	3.4	INTER	EukGenReg	2	3	3	Yes	5	5
560	BIOL 200 AP	M	White	0	3.1	CONST	EukGenReg	1	1	3	No	3	5
560	BIOL 200 AP	M	White	0	3.1	INTER	CellCycle	4	5	3	No	4	3
560	BIOL 200 AP	M	White	0	3.1	CONST	PCR	1	1	3	No	4	4
561	BIOL 200 AE	M	White	0	2.7	INTER	CellCycle	6	4	3	No	6	6
562	BIOL 200 BI	F	Asian	1	3	CONST	CellCycle	3	5	2	No	5	3
562	BIOL 200 BI	F	Asian	1	3	INTER	PCR	2	3	3	Yes	6	5
563	BIOL 200 BF	M	White	1	2.6	CONST	CellCycle	1	3	3	Yes	5	1
564	BIOL 200 BQ	M	White	0	2.9	INTER	EukGenReg	7	5	4	Yes	5	3
564	BIOL 200 BQ	M	White	0	2.9	CONST	CellCycle	4	4	2	Yes	5	3
565	BIOL 200 BK	F	URM	1	3.5	CONST	CellCycle	5	5	2	Yes	5	2
565	BIOL 200 BK	F	URM	1	3.5	INTER	PCR	3	4	3	Yes	5	5
565	BIOL 200 BK	F	URM	1	3.5	INTER	EukGenReg	6	8	3	Yes	6	3
566	BIOL 200 BO	F	Asian	1	2.5	CONST	CellCycle	5	4	3	Yes	5	2
567	BIOL 200 AF	M	White	1	2.8	CONST	EukGenReg	6	6	3	Yes	5	3
568	BIOL 200 AG	F	URM	1	2.7	INTER	CellCycle	1	2	More than 4	Yes	4	5
569	BIOL 200 AB	F	Asian	0	3.9	INTER	CellCycle	2	5	3	Yes	6	3
569	BIOL 200 AB	F	Asian	0	3.9	CONST	EukGenReg	6	6	3	Yes	6	4
57	BIOL 200 BJ	F	Asian	1	1.5	INTER	EukGenReg	2	3	3	Yes	5	5
57	BIOL 200 BJ	F	Asian	1	1.5	CONST	CellCycle	3	3	3	Yes	4	5
57	BIOL 200 BJ	F	Asian	1	1.5	INTER	PCR	1	2	4	Yes	5	5
570	BIOL 200 BP	M	White	0	3	INTER	PCR	5	5	2	Yes	6	5
572	BIOL 200 AN	F	White	0	3.1	CONST	PCR	2	5	2	Yes	5	4
572	BIOL 200 AN	F	White	0	3.1	CONST	EukGenReg	3	5	3	Yes	5	3
572	BIOL 200 AN	F	White	0	3.1	INTER	CellCycle	0	3	4	Yes	5	4
573	BIOL 200 AN	M	Asian	0	1.4	CONST	EukGenReg	4	2	3	Yes	5	1
576	BIOL 200 AK	F	White	0	3.7	INTER	CellCycle	6	6	3	Yes	5	2
576	BIOL 200 AK	F	White	0	3.7	CONST	PCR	8	8	3	Yes	5	2
577	BIOL 200 AO	F	Asian	1	3	INTER	CellCycle	5	6	3	Yes	5	5
578	BIOL 200 AL	F	URM	1	2.2	CONST	EukGenReg	2	3	3	Yes	6	3
578	BIOL 200 AL	F	URM	1	2.2	CONST	PCR	1	5	2	Yes	5	2
579	BIOL 200 BG	F	White	0	4	CONST	CellCycle	4	5	3	Yes	5	2
579	BIOL 200 BG	F	White	0	4	INTER	PCR	4	7	3	Yes	6	2
58	BIOL 200 BD	M	White	1	3.1	INTER	EukGenReg	2	3	3	Yes	5	2
580	BIOL 200 AF	M	White	0	2	INTER	CellCycle	2	2	2	No	2	1
581	BIOL 200 AO	F	White	1	3	INTER	CellCycle	3	5	3	No	5	2
582	BIOL 200 BK	M	White	0	2.2	INTER	EukGenReg	2	3	2	Yes	5	1
582	BIOL 200 BK	M	White	0	2.2	CONST	CellCycle	1	3	2	Yes	6	1
583	BIOL 200 BA	M	White	1	4	INTER	EukGenReg	4	8	3	Yes	6	2
583	BIOL 200 BA	M	White	1	4	CONST	CellCycle	5	6	3	Yes	6	4
583	BIOL 200 BA	M	White	1	4	INTER	PCR	7	8	3	Yes	6	4
584	BIOL 200 BL	M	White	0	2.9	CONST	CellCycle	2	5	2	No	5	2
584	BIOL 200 BL	M	White	0	2.9	INTER	PCR	3	5	3	Yes	5	2
585	BIOL 200 BK	F	Asian	1	3.3	INTER	EukGenReg	2	4	3	No	5	3
585	BIOL 200 BK	F	Asian	1	3.3	INTER	PCR	1	0	3	Yes	5	3
587	BIOL 200 AK	M	White	0	3.4	CONST	PCR	4	1	2	Yes	2	2
587	BIOL 200 AK	M	White	0	3.4	CONST	EukGenReg	3	6	3	Yes	6	2
588	BIOL 200 BC	F	Asian	0	3.3	INTER	PCR	5	7	3	No	5	2
588	BIOL 200 BC	F	Asian	0	3.3	CONST	CellCycle	1	6	3	Yes	5	4
589	BIOL 200 AH	M	URM	0	2.7	CONST	EukGenReg	4	5	3	Yes	5	4
589	BIOL 200 AH	M	URM	0	2.7	CONST	PCR	4	6	3	Yes	6	6
59	BIOL 200 BQ	F	INTERNTL	0	1.8	INTER	EukGenReg	4	3	3	No	5	4
59	BIOL 200 BQ	F	INTERNTL	0	1.8	CONST	CellCycle	4	6	3	No	4	4
590	BIOL 200 BE	F	White	0	3	CONST	CellCycle	4	5	2	Yes	6	5
590	BIOL 200 BE	F	White	0	3	INTER	EukGenReg	4	5	3	Yes	6	1
592	BIOL 200 AC	M	Asian	0	4	INTER	CellCycle	7	7	3	Yes	5	2
592	BIOL 200 AC	M	Asian	0	4	CONST	PCR	6	7	3	Yes	5	2
592	BIOL 200 AC	M	Asian	0	4	CONST	EukGenReg	7	7	4	Yes	5	2
593	BIOL 200 AQ	F	INTERNTL	0	2.7	CONST	PCR	4	4	2	Yes	6	6
593	BIOL 200 AQ	F	INTERNTL	0	2.7	CONST	EukGenReg	3	4	2	Yes	5	6
594	BIOL 200 BE	M	Asian	0	3.8	INTER	PCR	3	5	2	Yes	6	6
594	BIOL 200 BE	M	Asian	0	3.8	INTER	EukGenReg	2	8	4	Yes	6	2
595	BIOL 200 AI	F	Asian	0	4	INTER	CellCycle	4	6	3	Yes	5	2
595	BIOL 200 AI	F	Asian	0	4	CONST	PCR	5	5	2	Yes	5	2
596	BIOL 200 AG	F	URM	0	3.1	CONST	PCR	2	6	3	Yes	5	4
596	BIOL 200 AG	F	URM	0	3.1	INTER	CellCycle	6	3	3	Yes	5	3
598	BIOL 200 BN	M	White	0	3.4	CONST	CellCycle	7	6	2	Yes	5	3
599	BIOL 200 AC	F	White	1	3.6	CONST	EukGenReg	3	8	3	Yes	6	3
599	BIOL 200 AC	F	White	1	3.6	CONST	PCR	6	8	3	Yes	6	3
6	BIOL 200 BJ	M	Asian	1	2.6	INTER	PCR	3	4	3	No	5	3
6	BIOL 200 BJ	M	Asian	1	2.6	CONST	CellCycle	2	3	2	Yes	6	3
6	BIOL 200 BJ	M	Asian	1	2.6	INTER	EukGenReg	1	5	3	Yes	6	2
600	BIOL 200 BN	F	Asian	0	4	INTER	EukGenReg	7	7	4	Yes	5	1
600	BIOL 200 BN	F	Asian	0	4	INTER	PCR	6	8	3	Yes	6	1
600	BIOL 200 BN	F	Asian	0	4	CONST	CellCycle	7	7	3	Yes	5	1
601	BIOL 200 AN	F	White	0	3.4	CONST	EukGenReg	3	7	3	No	5	4
602	BIOL 200 BI	M	White	0	3.3	INTER	EukGenReg	5	3	2	Yes	5	2
602	BIOL 200 BI	M	White	0	3.3	CONST	CellCycle	3	4	2	Yes	4	4
603	BIOL 200 BM	F	URM	1	3.8	INTER	PCR	6	6	3	Yes	6	2
603	BIOL 200 BM	F	URM	1	3.8	CONST	CellCycle	6	5	3	Yes	6	4
603	BIOL 200 BM	F	URM	1	3.8	INTER	EukGenReg	5	6	3	Yes	6	2
604	BIOL 200 AO	M	Asian	1	2.1	INTER	CellCycle	3	2	2	Yes	4	4
605	BIOL 200 AI	M	White	0	3.6	INTER	CellCycle	1	6	2	Yes	6	1
605	BIOL 200 AI	M	White	0	3.6	CONST	EukGenReg	5	2	2	Yes	6	1
606	BIOL 200 BB	F	White	0	3.2	INTER	EukGenReg	6	7	3	Yes	5	3
606	BIOL 200 BB	F	White	0	3.2	CONST	CellCycle	3	4	3	Yes	5	3
607	BIOL 200 AH	F	Asian	0	2.6	INTER	CellCycle	3	4	3	No	5	3
608	BIOL 200 BC	F	URM	1	2.1	CONST	CellCycle	3	4	3	No	4	4
608	BIOL 200 BC	F	URM	1	2.1	INTER	EukGenReg	4	2	More than 4	No	4	3
609	BIOL 200 AJ	F	Asian	1	2.2	CONST	EukGenReg	2	5	2	Yes	5	4
609	BIOL 200 AJ	F	Asian	1	2.2	CONST	PCR	4	7	3	Yes	5	4
610	BIOL 200 BJ	F	White	0	2.3	INTER	PCR	7	8	3	Yes	5	2
610	BIOL 200 BJ	F	White	0	2.3	CONST	CellCycle	4	7	3	Yes	6	4
611	BIOL 200 AL	F	White	0	2.1	INTER	CellCycle	4	5	2	Yes	6	2
611	BIOL 200 AL	F	White	0	2.1	CONST	EukGenReg	2	2	3	Yes	6	3
611	BIOL 200 AL	F	White	0	2.1	CONST	PCR	2	4	2	Yes	6	2
612	BIOL 200 BB	F	White	0	3.9	INTER	PCR	7	8	3	Yes	6	2
612	BIOL 200 BB	F	White	0	3.9	INTER	EukGenReg	5	8	3	Yes	6	2
613	BIOL 200 BD	F	URM	1	2.6	INTER	EukGenReg	1	4	3	Yes	5	3
613	BIOL 200 BD	F	URM	1	2.6	INTER	PCR	3	8	3	No	4	3
613	BIOL 200 BD	F	URM	1	2.6	CONST	CellCycle	4	6	2	No	3	5
614	BIOL 200 BG	F	White	0	3.5	CONST	CellCycle	5	6	3	Yes	6	2
615	BIOL 200 BF	F	INTERNTL	1	2.7	INTER	EukGenReg	3	4	2	Yes	4	3
616	BIOL 200 AD	F	White	0	3.2	INTER	CellCycle	4	5	More than 4	Yes	6	2
616	BIOL 200 AD	F	White	0	3.2	CONST	PCR	5	7	2	Yes	6	2
619	BIOL 200 BO	M	White	0	1.8	INTER	PCR	6	3	3	Yes	6	2
62	BIOL 200 BA	M	White	1	2.2	CONST	CellCycle	4	7	4	Yes	5	2
621	BIOL 200 BB	F	White	0	3.5	CONST	CellCycle	2	7	2	Yes	6	5
621	BIOL 200 BB	F	White	0	3.5	INTER	EukGenReg	5	5	4	Yes	6	2
622	BIOL 200 BC	F	URM	1	2.6	CONST	CellCycle	6	5	3	Yes	6	3
622	BIOL 200 BC	F	URM	1	2.6	INTER	EukGenReg	4	6	3	Yes	6	3
623	BIOL 200 AJ	F	Asian	0	3.1	INTER	CellCycle	2	4	3	Yes	6	4
623	BIOL 200 AJ	F	Asian	0	3.1	CONST	EukGenReg	4	3	3	Yes	6	3
623	BIOL 200 AJ	F	Asian	0	3.1	CONST	PCR	5	6	2	Yes	6	6
624	BIOL 200 BN	F	Asian	0	3.7	INTER	PCR	7	8	3	Yes	4	2
624	BIOL 200 BN	F	Asian	0	3.7	INTER	EukGenReg	7	7	4	Yes	5	1
624	BIOL 200 BN	F	Asian	0	3.7	CONST	CellCycle	4	5	2	Yes	6	2
625	BIOL 200 AD	M	Asian	1	3.4	CONST	PCR	2	4	4	Yes	5	5
627	BIOL 200 BQ	F	URM	1	3.8	CONST	CellCycle	2	5	3	No	5	5
627	BIOL 200 BQ	F	URM	1	3.8	INTER	EukGenReg	6	7	2	No	3	3
628	BIOL 200 AC	M	Asian	0	3.6	CONST	EukGenReg	5	8	3	Yes	6	4
628	BIOL 200 AC	M	Asian	0	3.6	INTER	CellCycle	3	6	More than 4	Yes	6	2
629	BIOL 200 AP	F	Asian	0	2.8	INTER	CellCycle	2	3	3	No	5	3
629	BIOL 200 AP	F	Asian	0	2.8	CONST	PCR	3	1	3	No	5	4
63	BIOL 200 AB	F	White	0	3.6	CONST	PCR	6	5	2	Yes	6	3
630	BIOL 200 AD	F	URM	1	3.6	CONST	PCR	3	5	2	Yes	5	2
631	BIOL 200 BE	F	White	0	2.8	INTER	PCR	6	8	3	No	5	3
631	BIOL 200 BE	F	White	0	2.8	CONST	CellCycle	4	6	2	No	3	3
631	BIOL 200 BE	F	White	0	2.8	INTER	EukGenReg	5	7	2	No	5	3
632	BIOL 200 BG	F	White	0	3.7	CONST	CellCycle	5	5	2	Yes	3	6
632	BIOL 200 BG	F	White	0	3.7	INTER	PCR	1	3	3	Yes	5	3
633	BIOL 200 AI	F	URM	1	3	INTER	CellCycle	4	6	3	No	6	2
633	BIOL 200 AI	F	URM	1	3	CONST	PCR	4	4	3	Yes	5	2
634	BIOL 200 BC	F	Asian	0	3.2	INTER	EukGenReg	5	7	3	Yes	5	2
635	BIOL 200 AP	F	URM	1	2.4	INTER	CellCycle	3	8	4	Yes	5	1
636	BIOL 200 AA	F	White	0	3.7	INTER	CellCycle	3	6	2	Yes	5	5
636	BIOL 200 AA	F	White	0	3.7	CONST	PCR	6	8	3	No	3	3
637	BIOL 200 AB	F	White	1	2.7	CONST	EukGenReg	3	4	3	No	5	2
637	BIOL 200 AB	F	White	1	2.7	INTER	CellCycle	3	4	3	Yes	6	2
638	BIOL 200 BC	F	INTERNTL	1	3.4	INTER	PCR	1	2	2	Yes	4	4
638	BIOL 200 BC	F	INTERNTL	1	3.4	INTER	EukGenReg	4	1	3	Yes	4	4
639	BIOL 200 AI	F	White	0	3.3	CONST	EukGenReg	3	7	2	Yes	5	4
639	BIOL 200 AI	F	White	0	3.3	CONST	PCR	1	6	2	Yes	5	5
64	BIOL 200 AG	F	Asian	0	3.4	CONST	EukGenReg	3	2	2	No	5	5
640	BIOL 200 BN	M	White	0	2.7	CONST	CellCycle	6	6	2	No	4	3
641	BIOL 200 AI	F	White	1	2.9	CONST	PCR	3	6	3	Yes	6	2
641	BIOL 200 AI	F	White	1	2.9	CONST	EukGenReg	6	6	2	No	5	3
642	BIOL 200 BN	M	Asian	1	3.8	CONST	CellCycle	4	5	2	No	6	2
642	BIOL 200 BN	M	Asian	1	3.8	INTER	EukGenReg	1	3	3	No	6	6
643	BIOL 200 AD	F	Asian	0	1.8	CONST	EukGenReg	1	1	2	No	4	4
643	BIOL 200 AD	F	Asian	0	1.8	CONST	PCR	0	3	2	Yes	4	6
644	BIOL 200 AJ	F	White	0	3.7	CONST	EukGenReg	5	8	2	Yes	6	4
644	BIOL 200 AJ	F	White	0	3.7	CONST	PCR	6	8	3	Yes	5	6
645	BIOL 200 AI	M	White	0	3.3	INTER	CellCycle	5	1	3	No	6	2
645	BIOL 200 AI	M	White	0	3.3	CONST	EukGenReg	1	1	2	No	6	4
646	BIOL 200 BJ	F	White	0	3	INTER	PCR	3	7	3	Yes	5	3
647	BIOL 200 BE	M	White	1	2.5	INTER	EukGenReg	4	7	3	Yes	5	2
647	BIOL 200 BE	M	White	1	2.5	INTER	PCR	6	6	3	Yes	5	4
648	BIOL 200 AG	F	URM	1	2	INTER	CellCycle	2	3	3	Yes	6	2
649	BIOL 200 AB	M	INTERNTL	1	2	CONST	EukGenReg	2	1	3	No	4	5
649	BIOL 200 AB	M	INTERNTL	1	2	CONST	PCR	3	3	3	No	5	5
65	BIOL 200 AQ	F	Asian	1	3.2	CONST	EukGenReg	7	7	3	No	3	5
65	BIOL 200 AQ	F	Asian	1	3.2	INTER	CellCycle	3	5	3	No	2	2
651	BIOL 200 BQ	F	Asian	0	1.8	INTER	PCR	3	2	3	Yes	6	6
652	BIOL 200 BB	F	White	1	3.9	INTER	PCR	1	6	3	Yes	6	6
652	BIOL 200 BB	F	White	1	3.9	INTER	EukGenReg	6	8	3	Yes	6	2
653	BIOL 200 BJ	F	White	0	3	CONST	CellCycle	4	4	2	Yes	6	3
654	BIOL 200 BO	M	White	0	2	CONST	CellCycle	4	4	2	Yes	5	2
654	BIOL 200 BO	M	White	0	2	INTER	EukGenReg	3	4	2	Yes	5	2
655	BIOL 200 BB	F	White	0	3.3	INTER	EukGenReg	6	7	3	Yes	5	2
655	BIOL 200 BB	F	White	0	3.3	INTER	PCR	1	4	3	Yes	5	2
655	BIOL 200 BB	F	White	0	3.3	CONST	CellCycle	6	6	2	Yes	6	2
656	BIOL 200 AI	F	Asian	0	3.5	CONST	EukGenReg	1	6	3	Yes	6	6
657	BIOL 200 BB	M	White	1	3.3	INTER	EukGenReg	4	5	2	Yes	5	3
657	BIOL 200 BB	M	White	1	3.3	CONST	CellCycle	5	4	2	Yes	5	3
657	BIOL 200 BB	M	White	1	3.3	INTER	PCR	5	7	3	Yes	5	2
658	BIOL 200 BQ	M	Asian	0	2	CONST	CellCycle	0	2	2	No	5	5
658	BIOL 200 BQ	M	Asian	0	2	INTER	EukGenReg	3	2	3	No	5	4
658	BIOL 200 BQ	M	Asian	0	2	INTER	PCR	0	2	3	Yes	5	6
659	BIOL 200 AF	F	URM	0	2.7	CONST	EukGenReg	4	2	3	Yes	4	5
659	BIOL 200 AF	F	URM	0	2.7	INTER	CellCycle	1	1	3	Yes	6	6
660	BIOL 200 BP	F	INTERNTL	0	2.2	INTER	PCR	1	1	2	Yes	5	5
661	BIOL 200 BD	F	INTERNTL	0	2.6	INTER	PCR	1	1	2	Yes	6	6
661	BIOL 200 BD	F	INTERNTL	0	2.6	INTER	EukGenReg	1	2	3	Yes	4	3
661	BIOL 200 BD	F	INTERNTL	0	2.6	CONST	CellCycle	1	2	3	Yes	6	6
662	BIOL 200 BP	F	Asian	0	3.8	CONST	CellCycle	4	4	4	Yes	6	6
663	BIOL 200 BK	F	Asian	0	1.7	INTER	EukGenReg	1	3	2	Yes	3	6
663	BIOL 200 BK	F	Asian	0	1.7	CONST	CellCycle	4	4	3	Yes	5	2
664	BIOL 200 BJ	F	White	0	4	INTER	PCR	5	7	3	Yes	5	2
664	BIOL 200 BJ	F	White	0	4	CONST	CellCycle	6	8	3	Yes	5	2
665	BIOL 200 AM	M	URM	1	2.2	INTER	CellCycle	6	6	3	No	5	4
665	BIOL 200 AM	M	URM	1	2.2	CONST	PCR	6	7	3	No	6	4
666	BIOL 200 BQ	F	White	0	3.4	INTER	EukGenReg	6	5	2	No	4	2
666	BIOL 200 BQ	F	White	0	3.4	INTER	PCR	5	6	3	Yes	5	2
666	BIOL 200 BQ	F	White	0	3.4	CONST	CellCycle	4	3	2	Yes	6	6
667	BIOL 200 BF	F	White	1	1.2	INTER	PCR	1	6	3	No	4	2
667	BIOL 200 BF	F	White	1	1.2	CONST	CellCycle	1	2	2	No	5	4
668	BIOL 200 AR	M	White	0	2.9	INTER	CellCycle	4	6	3	Yes	6	1
668	BIOL 200 AR	M	White	0	2.9	CONST	PCR	5	6	2	Yes	5	4
669	BIOL 200 BC	F	Asian	0	1.7	INTER	PCR	2	3	More than 4	Yes	6	6
669	BIOL 200 BC	F	Asian	0	1.7	INTER	EukGenReg	2	4	2	No	6	6
67	BIOL 200 BB	F	White	0	3.3	CONST	CellCycle	2	4	3	Yes	5	2
670	BIOL 200 AA	M	White	1	2.2	CONST	EukGenReg	1	2	2	No	5	4
670	BIOL 200 AA	M	White	1	2.2	INTER	CellCycle	1	4	More than 4	No	3	6
670	BIOL 200 AA	M	White	1	2.2	CONST	PCR	6	4	More than 4	No	3	3
671	BIOL 200 AD	M	Asian	1	2.1	CONST	PCR	7	8	2	Yes	5	1
671	BIOL 200 AD	M	Asian	1	2.1	INTER	CellCycle	3	5	2	Yes	5	1
672	BIOL 200 AM	M	URM	1	1	CONST	PCR	1	1	More than 4	No	1	1
673	BIOL 200 AE	F	URM	0	1.2	INTER	CellCycle	2	4	3	No	5	5
673	BIOL 200 AE	F	URM	0	1.2	CONST	EukGenReg	5	3	3	Yes	5	3
674	BIOL 200 BP	F	White	1	3.4	CONST	CellCycle	5	6	3	Yes	5	3
674	BIOL 200 BP	F	White	1	3.4	INTER	PCR	5	5	3	Yes	4	5
675	BIOL 200 AE	M	White	1	2.4	CONST	EukGenReg	3	2	3	No	3	4
675	BIOL 200 AE	M	White	1	2.4	INTER	CellCycle	5	5	3	Yes	6	6
676	BIOL 200 BJ	F	White	0	2.4	CONST	CellCycle	3	1	2	No	4	4
676	BIOL 200 BJ	F	White	0	2.4	INTER	EukGenReg	4	4	3	Yes	5	2
677	BIOL 200 BE	M	Asian	0	3.2	INTER	EukGenReg	6	8	3	No	5	2
678	BIOL 200 BH	F	White	1	1.9	INTER	PCR	3	1	3	No	2	5
679	BIOL 200 AL	M	Asian	0	2.7	CONST	EukGenReg	4	1	2	Yes	6	5
679	BIOL 200 AL	M	Asian	0	2.7	INTER	CellCycle	1	4	3	Yes	4	6
68	BIOL 200 BD	F	Asian	0	3.2	INTER	EukGenReg	2	6	3	Yes	5	2
68	BIOL 200 BD	F	Asian	0	3.2	INTER	PCR	3	6	3	Yes	5	1
681	BIOL 200 AA	M	White	1	2.5	CONST	PCR	3	7	2	Yes	6	2
681	BIOL 200 AA	M	White	1	2.5	CONST	EukGenReg	1	7	2	Yes	5	5
683	BIOL 200 BH	M	Asian	0	4	INTER	EukGenReg	8	8	3	Yes	6	6
683	BIOL 200 BH	M	Asian	0	4	CONST	CellCycle	3	5	3	Yes	6	4
684	BIOL 200 BE	F	Asian	1	2.7	INTER	PCR	6	7	3	Yes	4	2
684	BIOL 200 BE	F	Asian	1	2.7	CONST	CellCycle	5	7	3	Yes	5	4
685	BIOL 200 AK	F	White	1	2.2	INTER	CellCycle	2	4	3	No	4	5
685	BIOL 200 AK	F	White	1	2.2	CONST	PCR	2	3	3	Yes	5	5
686	BIOL 200 BJ	F	White	1	1.7	CONST	CellCycle	5	5	2	No	5	6
686	BIOL 200 BJ	F	White	1	1.7	INTER	PCR	4	7	3	No	5	5
687	BIOL 200 AF	F	URM	1	2.9	INTER	CellCycle	1	3	3	Yes	6	1
687	BIOL 200 AF	F	URM	1	2.9	CONST	PCR	2	4	4	No	4	4
688	BIOL 200 BL	F	Asian	1	2.1	INTER	PCR	4	2	3	No	5	2
688	BIOL 200 BL	F	Asian	1	2.1	INTER	EukGenReg	4	2	2	No	5	2
689	BIOL 200 AO	F	Asian	1	0.7	CONST	PCR	6	7	2	No	6	5
69	BIOL 200 BK	F	White	1	1.6	CONST	CellCycle	1	6	2	Yes	6	1
690	BIOL 200 BE	M	White	0	3.1	INTER	EukGenReg	2	6	3	No	5	2
690	BIOL 200 BE	M	White	0	3.1	INTER	PCR	1	4	3	Yes	6	3
691	BIOL 200 BF	F	White	1	1.8	CONST	CellCycle	3	3	2	Yes	5	1
691	BIOL 200 BF	F	White	1	1.8	INTER	EukGenReg	2	5	2	Yes	6	2
692	BIOL 200 BP	F	White	0	1.4	CONST	CellCycle	3	5	3	Yes	5	4
692	BIOL 200 BP	F	White	0	1.4	INTER	PCR	3	5	2	Yes	6	4
692	BIOL 200 BP	F	White	0	1.4	INTER	EukGenReg	2	5	3	Yes	6	1
693	BIOL 200 BF	F	White	0	2	INTER	EukGenReg	4	5	3	Yes	5	3
695	BIOL 200 BA	M	Asian	0	2.5	INTER	EukGenReg	2	5	3	No	6	3
696	BIOL 200 AC	F	URM	1	2.9	CONST	PCR	5	3	2	No	3	5
696	BIOL 200 AC	F	URM	1	2.9	INTER	CellCycle	1	4	2	No	4	3
697	BIOL 200 BE	M	White	1	2.7	INTER	PCR	1	4	3	No	5	3
697	BIOL 200 BE	M	White	1	2.7	CONST	CellCycle	4	5	3	Yes	6	6
698	BIOL 200 BD	M	White	0	3.1	INTER	PCR	1	6	3	No	5	2
698	BIOL 200 BD	M	White	0	3.1	CONST	CellCycle	2	2	2	No	4	5
699	BIOL 200 AM	F	White	1	4	INTER	CellCycle	5	8	3	No	5	1
699	BIOL 200 AM	F	White	1	4	CONST	EukGenReg	4	7	3	No	2	3
699	BIOL 200 AM	F	White	1	4	CONST	PCR	6	7	4	Yes	6	2
7	BIOL 200 AM	M	URM	1	3.2	INTER	CellCycle	6	7	3	No	5	2
7	BIOL 200 AM	M	URM	1	3.2	CONST	PCR	6	6	2	No	4	3
70	BIOL 200 AC	F	Asian	0	2.6	INTER	CellCycle	4	4	3	Yes	5	2
70	BIOL 200 AC	F	Asian	0	2.6	CONST	PCR	7	7	2	No	4	3
700	BIOL 200 AO	F	Asian	1	3.7	CONST	PCR	4	7	3	Yes	4	3
700	BIOL 200 AO	F	Asian	1	3.7	CONST	EukGenReg	5	8	2	Yes	5	2
701	BIOL 200 BB	M	Asian	0	1.8	CONST	CellCycle	4	6	3	Yes	6	3
701	BIOL 200 BB	M	Asian	0	1.8	INTER	PCR	4	6	3	Yes	6	2
701	BIOL 200 BB	M	Asian	0	1.8	INTER	EukGenReg	4	7	3	Yes	6	2
702	BIOL 200 AI	F	White	1	2.4	CONST	EukGenReg	3	4	3	Yes	6	5
703	BIOL 200 AP	F	White	0	1.7	CONST	PCR	3	7	2	Yes	6	6
703	BIOL 200 AP	F	White	0	1.7	INTER	CellCycle	4	3	4	Yes	6	1
703	BIOL 200 AP	F	White	0	1.7	CONST	EukGenReg	5	5	3	Yes	6	2
704	BIOL 200 BL	F	Asian	0	4	INTER	PCR	6	7	3	No	5	2
704	BIOL 200 BL	F	Asian	0	4	INTER	EukGenReg	7	8	3	Yes	5	2
705	BIOL 200 AN	M	URM	0	4	INTER	CellCycle	5	7	3	No	6	4
705	BIOL 200 AN	M	URM	0	4	CONST	EukGenReg	5	8	2	No	5	2
706	BIOL 200 AL	M	White	1	2.2	CONST	PCR	4	5	3	No	6	3
707	BIOL 200 AC	F	Asian	0	2.7	INTER	CellCycle	2	3	3	Yes	5	2
707	BIOL 200 AC	F	Asian	0	2.7	CONST	PCR	5	7	3	Yes	5	2
707	BIOL 200 AC	F	Asian	0	2.7	CONST	EukGenReg	4	1	3	Yes	4	3
708	BIOL 200 AI	M	URM	1	2	INTER	CellCycle	5	3	4	Yes	5	4
708	BIOL 200 AI	M	URM	1	2	CONST	EukGenReg	3	6	3	Yes	5	4
710	BIOL 200 AO	F	White	0	2.9	INTER	CellCycle	6	6	4	Yes	5	6
710	BIOL 200 AO	F	White	0	2.9	CONST	EukGenReg	4	5	2	Yes	5	5
710	BIOL 200 AO	F	White	0	2.9	CONST	PCR	5	3	3	Yes	6	4
711	BIOL 200 AC	M	Asian	0	3.3	INTER	CellCycle	6	7	3	Yes	6	6
711	BIOL 200 AC	M	Asian	0	3.3	CONST	PCR	5	8	3	Yes	6	6
712	BIOL 200 BB	M	Asian	0	2.9	INTER	EukGenReg	4	1	2	Yes	6	6
712	BIOL 200 BB	M	Asian	0	2.9	INTER	PCR	3	4	3	Yes	4	4
712	BIOL 200 BB	M	Asian	0	2.9	CONST	CellCycle	3	5	3	Yes	5	6
713	BIOL 200 AM	F	White	1	3.7	CONST	PCR	6	8	3	Yes	6	5
715	BIOL 200 AM	F	URM	1	3.8	INTER	CellCycle	6	7	3	No	4	1
715	BIOL 200 AM	F	URM	1	3.8	CONST	EukGenReg	7	6	3	No	3	6
716	BIOL 200 AI	M	White	1	3.4	CONST	PCR	6	8	4	Yes	6	3
716	BIOL 200 AI	M	White	1	3.4	INTER	CellCycle	7	7	4	Yes	5	3
716	BIOL 200 AI	M	White	1	3.4	CONST	EukGenReg	5	8	3	Yes	6	3
717	BIOL 200 AE	F	Asian	0	2.4	INTER	CellCycle	3	5	3	Yes	4	5
717	BIOL 200 AE	F	Asian	0	2.4	CONST	EukGenReg	1	1	3	Yes	5	3
718	BIOL 200 AG	M	Asian	1	2.9	CONST	PCR	5	7	2	No	5	2
718	BIOL 200 AG	M	Asian	1	2.9	INTER	CellCycle	5	7	3	No	5	3
719	BIOL 200 BK	F	White	1	3.3	CONST	CellCycle	5	6	2	No	5	2
72	BIOL 200 BF	M	Asian	0	3.1	INTER	PCR	7	8	3	No	4	2
72	BIOL 200 BF	M	Asian	0	3.1	INTER	EukGenReg	6	7	3	Yes	5	2
72	BIOL 200 BF	M	Asian	0	3.1	CONST	CellCycle	6	8	3	No	5	4
720	BIOL 200 BG	F	URM	1	2.7	INTER	EukGenReg	4	8	4	Yes	5	2
721	BIOL 200 BQ	F	Asian	0	2.9	CONST	CellCycle	5	4	2	No	5	2
722	BIOL 200 BG	M	White	1	1.8	INTER	PCR	3	4	More than 4	Yes	3	3
723	BIOL 200 BR	M	White	0	3.7	INTER	PCR	3	1	4	No	1	1
724	BIOL 200 BD	F	Asian	0	4	INTER	EukGenReg	6	7	3	Yes	5	3
724	BIOL 200 BD	F	Asian	0	4	CONST	CellCycle	6	8	2	Yes	6	2
724	BIOL 200 BD	F	Asian	0	4	INTER	PCR	7	8	3	Yes	6	2
725	BIOL 200 AC	M	Asian	1	2.8	INTER	CellCycle	4	6	3	Yes	5	3
725	BIOL 200 AC	M	Asian	1	2.8	CONST	EukGenReg	6	8	3	Yes	6	6
726	BIOL 200 BR	M	INTERNTL	1	2.8	CONST	CellCycle	4	6	4	Yes	4	4
726	BIOL 200 BR	M	INTERNTL	1	2.8	INTER	PCR	5	8	3	Yes	4	4
727	BIOL 200 BP	F	Asian	0	3.7	CONST	CellCycle	5	4	2	Yes	5	4
727	BIOL 200 BP	F	Asian	0	3.7	INTER	EukGenReg	7	8	2	Yes	6	4
728	BIOL 200 BO	M	Asian	1	2.8	CONST	CellCycle	6	7	2	Yes	5	4
73	BIOL 200 AO	F	White	1	2.3	CONST	EukGenReg	2	4	2	Yes	6	3
730	BIOL 200 AN	M	Asian	0	3.4	CONST	EukGenReg	6	8	2	Yes	6	4
730	BIOL 200 AN	M	Asian	0	3.4	INTER	CellCycle	5	6	3	No	5	3
730	BIOL 200 AN	M	Asian	0	3.4	CONST	PCR	6	7	3	Yes	6	3
731	BIOL 200 BK	F	INTERNTL	0	2.8	INTER	PCR	6	5	4	Yes	6	1
731	BIOL 200 BK	F	INTERNTL	0	2.8	INTER	EukGenReg	5	8	3	Yes	6	1
731	BIOL 200 BK	F	INTERNTL	0	2.8	CONST	CellCycle	5	4	2	Yes	6	1
732	BIOL 200 BJ	F	Asian	1	2.7	INTER	PCR	3	5	2	No	5	4
732	BIOL 200 BJ	F	Asian	1	2.7	CONST	CellCycle	3	6	2	No	4	5
733	BIOL 200 BL	F	Asian	0	3.4	INTER	EukGenReg	2	4	2	No	5	3
733	BIOL 200 BL	F	Asian	0	3.4	INTER	PCR	3	7	3	Yes	6	3
734	BIOL 200 BQ	F	White	1	3.5	INTER	EukGenReg	6	7	3	Yes	6	3
735	BIOL 200 AI	F	INTERNTL	0	2.9	CONST	PCR	7	7	2	No	5	4
735	BIOL 200 AI	F	INTERNTL	0	2.9	INTER	CellCycle	5	5	3	No	5	4
736	BIOL 200 AG	F	Asian	0	4	CONST	PCR	7	7	3	Yes	5	4
736	BIOL 200 AG	F	Asian	0	4	INTER	CellCycle	5	5	3	Yes	5	5
738	BIOL 200 AD	M	Asian	1	3.6	CONST	EukGenReg	2	3	2	No	4	3
738	BIOL 200 AD	M	Asian	1	3.6	CONST	PCR	5	8	3	Yes	4	4
738	BIOL 200 AD	M	Asian	1	3.6	INTER	CellCycle	5	3	3	Yes	5	3
739	BIOL 200 BM	M	Asian	0	3.8	INTER	PCR	6	7	3	Yes	5	5
739	BIOL 200 BM	M	Asian	0	3.8	CONST	CellCycle	5	6	2	Yes	5	3
74	BIOL 200 AN	F	White	0	2.9	CONST	EukGenReg	4	5	2	Yes	6	4
74	BIOL 200 AN	F	White	0	2.9	INTER	CellCycle	4	6	3	Yes	6	3
74	BIOL 200 AN	F	White	0	2.9	CONST	PCR	7	8	3	Yes	6	3
740	BIOL 200 AM	F	Asian	1	1.9	INTER	CellCycle	5	6	3	Yes	5	2
741	BIOL 200 BM	M	INTERNTL	0	3.2	CONST	CellCycle	2	8	2	Yes	5	5
742	BIOL 200 BI	M	Asian	0	3.8	INTER	EukGenReg	6	6	2	Yes	6	4
742	BIOL 200 BI	M	Asian	0	3.8	CONST	CellCycle	5	5	4	Yes	5	3
743	BIOL 200 BC	M	White	0	4	INTER	EukGenReg	7	8	2	Yes	6	1
743	BIOL 200 BC	M	White	0	4	INTER	PCR	6	7	2	Yes	6	1
743	BIOL 200 BC	M	White	0	4	CONST	CellCycle	6	7	2	No	6	2
744	BIOL 200 AB	F	INTERNTL	1	2	CONST	PCR	5	1	2	Yes	3	3
745	BIOL 200 BP	F	Asian	1	2.4	INTER	EukGenReg	3	7	3	No	4	4
745	BIOL 200 BP	F	Asian	1	2.4	CONST	CellCycle	3	8	2	No	4	3
746	BIOL 200 BE	F	Asian	1	2.3	INTER	PCR	4	5	3	Yes	6	2
746	BIOL 200 BE	F	Asian	1	2.3	INTER	EukGenReg	5	6	2	Yes	6	6
748	BIOL 200 AJ	M	Asian	0	3.5	CONST	PCR	7	7	3	No	6	2
749	BIOL 200 BH	M	Asian	0	3.6	CONST	CellCycle	4	4	3	No	6	6
749	BIOL 200 BH	M	Asian	0	3.6	INTER	PCR	6	8	2	Yes	6	5
75	BIOL 200 AD	M	White	0	3.2	CONST	PCR	6	7	2	Yes	5	2
750	BIOL 200 BO	M	Asian	0	3.9	INTER	PCR	1	8	3	Yes	5	2
750	BIOL 200 BO	M	Asian	0	3.9	INTER	EukGenReg	7	8	3	Yes	6	3
751	BIOL 200 BM	M	Asian	1	2.7	INTER	EukGenReg	3	4	2	No	6	6
753	BIOL 200 BR	M	Asian	0	3.2	CONST	CellCycle	4	2	4	Yes	5	5
754	BIOL 200 BJ	F	White	0	4	INTER	PCR	6	8	3	Yes	5	3
754	BIOL 200 BJ	F	White	0	4	CONST	CellCycle	6	8	3	No	4	2
755	BIOL 200 AB	M	White	1	1.6	CONST	EukGenReg	3	2	3	No	5	2
756	BIOL 200 AF	M	White	0	3	CONST	PCR	6	7	3	Yes	6	6
756	BIOL 200 AF	M	White	0	3	INTER	CellCycle	2	4	3	Yes	6	5
757	BIOL 200 BM	F	INTERNTL	0	3.1	INTER	EukGenReg	4	8	3	Yes	5	2
758	BIOL 200 BP	M	White	1	3	CONST	CellCycle	7	6	3	Yes	6	2
758	BIOL 200 BP	M	White	1	3	INTER	EukGenReg	6	8	3	Yes	5	2
759	BIOL 200 BQ	M	White	1	3.3	INTER	EukGenReg	8	7	4	Yes	6	2
76	BIOL 200 BI	M	Asian	0	1.9	INTER	EukGenReg	4	8	3	Yes	5	2
760	BIOL 200 BA	F	White	1	3.4	CONST	CellCycle	2	5	2	Yes	6	4
762	BIOL 200 AI	F	Asian	0	3.1	INTER	CellCycle	2	3	3	Yes	6	2
762	BIOL 200 AI	F	Asian	0	3.1	CONST	PCR	6	6	2	Yes	6	2
763	BIOL 200 BP	F	INTERNTL	0	3	INTER	EukGenReg	5	6	2	No	6	6
764	BIOL 200 BA	F	White	0	4	INTER	PCR	6	8	3	Yes	6	2
764	BIOL 200 BA	F	White	0	4	CONST	CellCycle	5	5	2	Yes	5	5
764	BIOL 200 BA	F	White	0	4	INTER	EukGenReg	7	8	3	Yes	6	2
765	BIOL 200 AC	M	White	1	3.4	CONST	EukGenReg	1	7	2	Yes	6	3
765	BIOL 200 AC	M	White	1	3.4	CONST	PCR	3	6	3	Yes	5	5
765	BIOL 200 AC	M	White	1	3.4	INTER	CellCycle	6	7	3	Yes	5	5
766	BIOL 200 BB	F	White	1	2.7	CONST	CellCycle	3	4	2	No	5	5
767	BIOL 200 BG	M	Asian	0	1.9	INTER	EukGenReg	5	7	3	Yes	6	4
767	BIOL 200 BG	M	Asian	0	1.9	INTER	PCR	4	7	4	Yes	6	5
768	BIOL 200 AN	F	White	1	3.1	INTER	CellCycle	5	6	3	No	5	2
769	BIOL 200 AP	F	Asian	0	2.3	CONST	PCR	5	4	2	Yes	6	2
769	BIOL 200 AP	F	Asian	0	2.3	INTER	CellCycle	4	6	3	Yes	6	4
769	BIOL 200 AP	F	Asian	0	2.3	CONST	EukGenReg	3	4	2	Yes	6	3
77	BIOL 200 AB	F	INTERNTL	1	2.3	CONST	EukGenReg	1	5	3	No	4	2
77	BIOL 200 AB	F	INTERNTL	1	2.3	CONST	PCR	4	7	2	Yes	4	5
770	BIOL 200 BE	F	URM	0	2	INTER	PCR	3	4	3	Yes	6	2
770	BIOL 200 BE	F	URM	0	2	INTER	EukGenReg	1	1	2	No	5	5
771	BIOL 200 BK	M	URM	1	3.4	INTER	EukGenReg	6	6	4	Yes	5	3
771	BIOL 200 BK	M	URM	1	3.4	CONST	CellCycle	6	6	2	Yes	5	4
771	BIOL 200 BK	M	URM	1	3.4	INTER	PCR	7	8	3	Yes	5	3
772	BIOL 200 AM	F	Asian	0	3.1	CONST	EukGenReg	7	8	3	Yes	6	3
772	BIOL 200 AM	F	Asian	0	3.1	CONST	PCR	2	6	2	Yes	6	4
773	BIOL 200 AP	F	White	1	2	INTER	CellCycle	2	2	3	Yes	5	4
773	BIOL 200 AP	F	White	1	2	CONST	EukGenReg	1	3	2	Yes	6	4
774	BIOL 200 AA	M	Asian	1	3.3	INTER	CellCycle	5	4	3	Yes	6	6
774	BIOL 200 AA	M	Asian	1	3.3	CONST	PCR	5	8	3	Yes	5	5
776	BIOL 200 BH	F	Asian	1	3.1	CONST	CellCycle	1	3	3	No	3	6
776	BIOL 200 BH	F	Asian	1	3.1	INTER	EukGenReg	2	2	3	Yes	5	3
78	BIOL 200 AG	M	URM	1	1.6	CONST	PCR	4	3	More than 4	No	6	2
79	BIOL 200 BE	M	Asian	1	3.1	CONST	CellCycle	3	3	2	Yes	5	3
79	BIOL 200 BE	M	Asian	1	3.1	INTER	EukGenReg	4	7	3	Yes	5	2
8	BIOL 200 BM	M	INTERNTL	1	1.5	INTER	EukGenReg	3	5	3	Yes	5	4
82	BIOL 200 BD	F	INTERNTL	1	3.6	INTER	PCR	4	4	3	No	3	3
82	BIOL 200 BD	F	INTERNTL	1	3.6	CONST	CellCycle	5	5	2	Yes	6	2
83	BIOL 200 AF	F	Asian	0	3.6	INTER	CellCycle	6	6	3	No	5	2
84	BIOL 200 AI	M	Asian	0	2.8	CONST	PCR	1	1	3	Yes	4	4
84	BIOL 200 AI	M	Asian	0	2.8	INTER	CellCycle	2	3	3	No	4	4
85	BIOL 200 AE	M	Asian	1	3.2	INTER	CellCycle	3	5	3	Yes	6	2
85	BIOL 200 AE	M	Asian	1	3.2	CONST	EukGenReg	3	6	3	No	5	4
86	BIOL 200 AK	F	White	0	2.8	INTER	CellCycle	4	5	3	Yes	5	2
86	BIOL 200 AK	F	White	0	2.8	CONST	EukGenReg	3	1	2	Yes	6	2
89	BIOL 200 BM	M	URM	0	2.9	INTER	PCR	5	5	4	Yes	5	3
89	BIOL 200 BM	M	URM	0	2.9	CONST	CellCycle	6	4	2	Yes	5	3
89	BIOL 200 BM	M	URM	0	2.9	INTER	EukGenReg	4	6	2	Yes	5	2
9	BIOL 200 BL	M	White	0	2.6	INTER	PCR	5	5	2	Yes	5	4
91	BIOL 200 BR	M	White	0	3.8	INTER	EukGenReg	4	6	3	Yes	6	2
91	BIOL 200 BR	M	White	0	3.8	INTER	PCR	8	8	3	Yes	6	2
91	BIOL 200 BR	M	White	0	3.8	CONST	CellCycle	4	6	2	No	5	4
92	BIOL 200 BO	M	Asian	1	1.9	CONST	CellCycle	2	5	3	No	5	3
93	BIOL 200 BF	M	Asian	1	1.5	INTER	EukGenReg	2	4	3	No	6	6
94	BIOL 200 BP	M	Asian	1	3.9	INTER	EukGenReg	6	7	3	Yes	5	1
94	BIOL 200 BP	M	Asian	1	3.9	INTER	PCR	4	7	4	No	5	4
96	BIOL 200 AH	F	White	1	1.8	CONST	PCR	1	2	3	No	4	3
97	BIOL 200 AM	F	Asian	0	3.3	CONST	PCR	5	6	3	Yes	6	1
97	BIOL 200 AM	F	Asian	0	3.3	CONST	EukGenReg	4	6	2	No	6	2
98	BIOL 200 AG	F	Asian	1	2.3	CONST	PCR	2	3	2	Yes	5	5
99	BIOL 200 BN	M	White	0	1.9	CONST	CellCycle	3	3	3	Yes	4	2
99	BIOL 200 BN	M	White	0	1.9	INTER	EukGenReg	3	1	3	No	5	2
99	BIOL 200 BN	M	White	0	1.9	INTER	PCR	5	2	3	Yes	5	2
